# Supplementary material for: Karyotype variation, spontaneous genome rearrangements affecting chemical insensitivity, and expression level polymorphisms in the plant pathogen Phytophthora infestans revealed using its first chromosome-scale assembly
Source: PLoS Pathog. 2022 Oct 10;18(10):e1010869. doi: 10.1371/journal.ppat.1010869 (PMC9584435; doi:10.1371/journal.ppat.1010869)
Supplement: S4 Table — (XLSX) [file ppat.1010869.s004.xlsx]

## Sheet: KEGG terms
CLASS	SOURCE	DESCRIPTION	TERM	PADJ (BH FDR)
Higher in polyploids	KEGG	Glycerophospholipid metabolism	KEGG:00564	0.0374072
Higher in polyploids	KEGG	Inositol phosphate metabolism	KEGG:00562	0.0412714
Higher in polyploids	KEGG	Phosphatidylinositol signaling system	KEGG:04070	0.0412714
Higher in polyploids	KEGG	Glycerolipid metabolism	KEGG:00561	0.0412714
Higher in polyploids	KEGG	Nicotinate and nicotinamide metabolism	KEGG:00760	0.0412714
Higher in polyploids	KEGG	Metabolic pathways	KEGG:01100	0.0412714
Higher in diploids	KEGG	Proteasome	KEGG:03050	1.1e-06
Higher in diploids	KEGG	Fatty acid metabolism	KEGG:01212	0.00022
Higher in diploids	KEGG	Fatty acid elongation	KEGG:00062	0.00083
Higher in diploids	KEGG	Biosynthesis of unsaturated fatty acids	KEGG:01040	0.00083
Higher in diploids	KEGG	Spliceosome	KEGG:03040	0.017

## Sheet: INTERPRO terms
CLASS	TERM	PADJ (BH FDR)
Higher in polyploids	Clp, repeat (R) domain	0.00404566
Higher in polyploids	AT hook, DNA-binding motif	0.00404566
Higher in polyploids	ClpA/B, conserved site 1	0.00404566
Higher in polyploids	35-cyclic nucleotide phosphodiesterase, conserved site	0.00404566
Higher in polyploids	ClpA/B, conserved site 2	0.00404566
Higher in polyploids	Clp, N-terminal domain superfamily	0.00404566
Higher in polyploids	ClpA/ClpB, AAA lid domain	0.00404566
Higher in polyploids	35-cyclic nucleotide phosphodiesterase, catalytic domain	0.00550685
Higher in polyploids	Sirtuin family	0.00937687
Higher in polyploids	HD/PDEase domain	0.0095036
Higher in polyploids	Heat shock transcription factor family	0.0130951
Higher in polyploids	Heat shock factor (HSF)-type, DNA-binding	0.0144679
Higher in polyploids	ClpA/B family	0.017397
Higher in polyploids	Protein kinase-like domain superfamily	0.017397
Higher in polyploids	Sirtuin family, catalytic core domain	0.017397
Higher in polyploids	Calcium permeable stress-gated cation channel 1, N-terminal transmembrane domain	0.017397
Higher in polyploids	10TM putative phosphate transporter, cytosolic domain	0.0243283
Higher in polyploids	Calcium-dependent channel, 7TM region, putative phosphate	0.0287581
Higher in polyploids	Clp ATPase, C-terminal	0.0287581
Higher in polyploids	Fungal-type protein kinase	0.0287581
Higher in polyploids	DHS-like NAD/FAD-binding domain superfamily	0.0442243
Higher in polyploids	35-cyclic nucleotide phosphodiesterase, catalytic domain superfamily	0.0442243
Higher in diploids	EH domain	0.000577053
Higher in diploids	Myristoyl-CoA:protein N-myristoyltransferase	0.0222178
Higher in diploids	Valine-tRNA ligase	0.0222178
Higher in diploids	Proteasomal ubiquitin receptor Rpn13/ADRM1	0.0222178
Higher in diploids	26S proteasome regulatory subunit Rpn7/COP9 signalosome complex subunit 1	0.0222178
Higher in diploids	Myristoyl-CoA:protein N-myristoyltransferase, N-terminal	0.0222178
Higher in diploids	Myristoyl-CoA:protein N-myristoyltransferase, C-terminal	0.0222178
Higher in diploids	Myristoyl-CoA:protein N-myristoyltransferase, conserved site	0.0222178
Higher in diploids	Valyl tRNA synthetase, anticodon-binding domain	0.0222178
Higher in diploids	GAT domain superfamily	0.0222178
Higher in diploids	Proteasomal ubiquitin receptor Rpn13/ADRM1 superfamily	0.0222178
Higher in diploids	VHS domain	0.0232392
Higher in diploids	Thiolase	0.0232392
Higher in diploids	Ribosomal protein L9/RNase H1, N-terminal	0.0232392
Higher in diploids	Class I and II aminoacyl-tRNA synthetase, tRNA-binding arm	0.0232392
Higher in diploids	Acyl-CoA desaturase	0.0232392
Higher in diploids	Thiolase, acyl-enzyme intermediate active site	0.0232392
Higher in diploids	Thiolase, N-terminal	0.0232392
Higher in diploids	ELO family, conserved site	0.0232392
Higher in diploids	CSN8/PSMD8/EIF3K	0.0232392
Higher in diploids	Winged helix DNA-binding domain superfamily	0.0232392
Higher in diploids	ClpA/B family	0.0234441
Higher in diploids	Peptidase M24, methionine aminopeptidase	0.0234441
Higher in diploids	ELO family	0.0234441
Higher in diploids	Thiolase, conserved site	0.0234441
Higher in diploids	Thiolase, C-terminal	0.0234441
Higher in diploids	Valyl/Leucyl/Isoleucyl-tRNA synthetase, editing domain	0.0270697
Higher in diploids	Aminoacyl-tRNA synthetase, class Ia	0.0284008
Higher in diploids	Methionyl/Valyl/Leucyl/Isoleucyl-tRNA synthetase, anticodon-binding	0.0284008
Higher in diploids	Proteasomal ATPase OB C-terminal domain	0.0284008
Higher in diploids	Peptidase M24	0.0312497
Higher in diploids	Arf GTPase activating protein	0.0312497
Higher in diploids	26S proteasome regulatory subunit P45-like	0.0312497
Higher in diploids	ARFGAP/RecO-like zinc finger	0.0312497
Higher in diploids	ArfGAP domain superfamily	0.0312497
Higher in diploids	Polycystin cation channel, PKD1/PKD2	0.0328192
Higher in diploids	Creatinase/aminopeptidase-like	0.0328192
Higher in diploids	Aminoacyl-tRNA synthetase, class I, conserved site	0.0342229
Higher in diploids	Thiolase-like	0.0342229
Higher in diploids	Aminoacyl-tRNA synthetase, class Ia, anticodon-binding	0.0363721
Higher in diploids	GOLD domain	0.0384119
Higher in diploids	ENTH/VHS	0.0431982
Higher in diploids	Proteasome component (PCI) domain	0.0474845
Higher in diploids	Armadillo-like helical	0.0474845

## Sheet: GO terms
CLASS	SOURCE	DESCRIPTION	TERM	PADJ (BH FDR)
Higher in polyploids	GO:MF	molecular_function	GO:0003674	5.63462e-10
Higher in polyploids	GO:MF	binding	GO:0005488	3.98206e-09
Higher in polyploids	GO:MF	ion binding	GO:0043167	8.01623e-05
Higher in polyploids	GO:MF	zinc ion binding	GO:0008270	0.000205301
Higher in polyploids	GO:MF	organic cyclic compound binding	GO:0097159	0.000205301
Higher in polyploids	GO:MF	heterocyclic compound binding	GO:1901363	0.000205301
Higher in polyploids	GO:MF	transferase activity	GO:0016740	0.000880833
Higher in polyploids	GO:MF	transferase activity, transferring phosphorus-containing groups	GO:0016772	0.000880833
Higher in polyploids	GO:MF	catalytic activity	GO:0003824	0.000880833
Higher in polyploids	GO:MF	3',5'-cyclic-nucleotide phosphodiesterase activity	GO:0004114	0.00126069
Higher in polyploids	GO:MF	transition metal ion binding	GO:0046914	0.00126069
Higher in polyploids	GO:MF	cation binding	GO:0043169	0.00167836
Higher in polyploids	GO:MF	cyclic-nucleotide phosphodiesterase activity	GO:0004112	0.00174679
Higher in polyploids	GO:MF	phosphoric ester hydrolase activity	GO:0042578	0.00180241
Higher in polyploids	GO:MF	metal ion binding	GO:0046872	0.00289521
Higher in polyploids	GO:MF	catalytic activity, acting on a protein	GO:0140096	0.00302046
Higher in polyploids	GO:MF	adenyl nucleotide binding	GO:0030554	0.0035311
Higher in polyploids	GO:MF	protein kinase activity	GO:0004672	0.0035311
Higher in polyploids	GO:MF	adenyl ribonucleotide binding	GO:0032559	0.0035311
Higher in polyploids	GO:MF	phosphotransferase activity, alcohol group as acceptor	GO:0016773	0.0045896
Higher in polyploids	GO:MF	nucleoside phosphate binding	GO:1901265	0.00479911
Higher in polyploids	GO:MF	purine nucleotide binding	GO:0017076	0.00479911
Higher in polyploids	GO:MF	hydrolase activity	GO:0016787	0.00479911
Higher in polyploids	GO:MF	purine ribonucleotide binding	GO:0032555	0.00479911
Higher in polyploids	GO:MF	small molecule binding	GO:0036094	0.00479911
Higher in polyploids	GO:MF	nucleotide binding	GO:0000166	0.00479911
Higher in polyploids	GO:MF	kinase activity	GO:0016301	0.00479911
Higher in polyploids	GO:MF	anion binding	GO:0043168	0.00500983
Higher in polyploids	GO:MF	ATP binding	GO:0005524	0.00507676
Higher in polyploids	GO:MF	ribonucleotide binding	GO:0032553	0.0053597
Higher in polyploids	GO:MF	carbohydrate derivative binding	GO:0097367	0.00568774
Higher in polyploids	GO:MF	NAD+ binding	GO:0070403	0.00609886
Higher in polyploids	GO:MF	purine ribonucleoside triphosphate binding	GO:0035639	0.00712819
Higher in polyploids	GO:MF	DNA binding	GO:0003677	0.00712819
Higher in polyploids	GO:MF	protein binding	GO:0005515	0.00752113
Higher in polyploids	GO:MF	sequence-specific DNA binding	GO:0043565	0.00752113
Higher in polyploids	GO:MF	transcription regulator activity	GO:0140110	0.00752113
Higher in polyploids	GO:MF	actin binding	GO:0003779	0.00808252
Higher in polyploids	GO:MF	DNA-binding transcription factor activity	GO:0003700	0.0111304
Higher in polyploids	GO:MF	nucleic acid binding	GO:0003676	0.0174113
Higher in polyploids	GO:MF	phosphatase activity	GO:0016791	0.0203928
Higher in polyploids	GO:MF	cytoskeletal protein binding	GO:0008092	0.0223301
Higher in polyploids	GO:MF	proline dehydrogenase activity	GO:0004657	0.0277989
Higher in polyploids	GO:MF	DNA strand exchange activity	GO:0000150	0.0277989
Higher in polyploids	GO:MF	alpha-tubulin binding	GO:0043014	0.0277989
Higher in polyploids	GO:MF	phosphoric diester hydrolase activity	GO:0008081	0.0277989
Higher in polyploids	GO:MF	protein serine/threonine kinase activity	GO:0004674	0.0277989
Higher in polyploids	GO:MF	chitin synthase activity	GO:0004100	0.0277989
Higher in polyploids	GO:MF	phosphatidylinositol-3,5-bisphosphate 3-phosphatase activity	GO:0052629	0.0277989
Higher in polyploids	GO:MF	hydrolase activity, acting on ester bonds	GO:0016788	0.0343004
Higher in polyploids	GO:MF	unfolded protein binding	GO:0051082	0.0411281
Higher in polyploids	GO:MF	calmodulin-dependent protein phosphatase activity	GO:0033192	0.0493597
Higher in polyploids	GO:MF	calcium-dependent protein serine/threonine phosphatase activity	GO:0004723	0.0493597
Higher in polyploids	GO:MF	phosphatidylinositol-3,5-bisphosphate phosphatase activity	GO:0106018	0.0493597
Higher in polyploids	GO:MF	nucleoside-triphosphatase activity	GO:0017111	0.0493597
Higher in polyploids	GO:BP	biological_process	GO:0008150	0.000150089
Higher in polyploids	GO:BP	regulation of cellular process	GO:0050794	0.000150089
Higher in polyploids	GO:BP	regulation of biological process	GO:0050789	0.000165807
Higher in polyploids	GO:BP	biological regulation	GO:0065007	0.000195839
Higher in polyploids	GO:BP	cellular process	GO:0009987	0.000299515
Higher in polyploids	GO:BP	nucleic acid-templated transcription	GO:0097659	0.00337632
Higher in polyploids	GO:BP	RNA biosynthetic process	GO:0032774	0.00337632
Higher in polyploids	GO:BP	cellular macromolecule metabolic process	GO:0044260	0.00337632
Higher in polyploids	GO:BP	transcription, DNA-templated	GO:0006351	0.00337632
Higher in polyploids	GO:BP	metabolic process	GO:0008152	0.00479759
Higher in polyploids	GO:BP	cell communication	GO:0007154	0.00479759
Higher in polyploids	GO:BP	response to stimulus	GO:0050896	0.00523399
Higher in polyploids	GO:BP	protein modification process	GO:0036211	0.00523399
Higher in polyploids	GO:BP	cellular protein modification process	GO:0006464	0.00523399
Higher in polyploids	GO:BP	macromolecule metabolic process	GO:0043170	0.0055215
Higher in polyploids	GO:BP	regulation of nucleic acid-templated transcription	GO:1903506	0.00693304
Higher in polyploids	GO:BP	regulation of transcription, DNA-templated	GO:0006355	0.00693304
Higher in polyploids	GO:BP	regulation of RNA biosynthetic process	GO:2001141	0.00693304
Higher in polyploids	GO:BP	regulation of RNA metabolic process	GO:0051252	0.00724383
Higher in polyploids	GO:BP	regulation of nucleobase-containing compound metabolic process	GO:0019219	0.00724383
Higher in polyploids	GO:BP	phosphate-containing compound metabolic process	GO:0006796	0.00724383
Higher in polyploids	GO:BP	phosphorus metabolic process	GO:0006793	0.00770552
Higher in polyploids	GO:BP	organic substance metabolic process	GO:0071704	0.0081317
Higher in polyploids	GO:BP	protein phosphorylation	GO:0006468	0.0081317
Higher in polyploids	GO:BP	regulation of biosynthetic process	GO:0009889	0.0081317
Higher in polyploids	GO:BP	regulation of macromolecule biosynthetic process	GO:0010556	0.0081317
Higher in polyploids	GO:BP	macromolecule modification	GO:0043412	0.0081317
Higher in polyploids	GO:BP	regulation of cellular macromolecule biosynthetic process	GO:2000112	0.0081317
Higher in polyploids	GO:BP	regulation of cellular biosynthetic process	GO:0031326	0.0081317
Higher in polyploids	GO:BP	signal transduction	GO:0007165	0.00815892
Higher in polyploids	GO:BP	negative regulation of gene expression, epigenetic	GO:0045814	0.00815892
Higher in polyploids	GO:BP	signaling	GO:0023052	0.00815892
Higher in polyploids	GO:BP	chromatin organization involved in regulation of transcription	GO:0034401	0.00815892
Higher in polyploids	GO:BP	nucleobase-containing compound biosynthetic process	GO:0034654	0.00815892
Higher in polyploids	GO:BP	regulation of gene expression, epigenetic	GO:0040029	0.00815892
Higher in polyploids	GO:BP	chromatin silencing	GO:0006342	0.00815892
Higher in polyploids	GO:BP	chromatin organization involved in negative regulation of transcription	GO:0097549	0.00815892
Higher in polyploids	GO:BP	regulation of gene expression	GO:0010468	0.00920091
Higher in polyploids	GO:BP	primary metabolic process	GO:0044238	0.00986426
Higher in polyploids	GO:BP	phosphorylation	GO:0016310	0.0117674
Higher in polyploids	GO:BP	nitrogen compound metabolic process	GO:0006807	0.0120575
Higher in polyploids	GO:BP	cellular response to stimulus	GO:0051716	0.0144291
Higher in polyploids	GO:BP	protein deacetylation	GO:0006476	0.0157978
Higher in polyploids	GO:BP	regulation of nitrogen compound metabolic process	GO:0051171	0.0157978
Higher in polyploids	GO:BP	regulation of primary metabolic process	GO:0080090	0.0157978
Higher in polyploids	GO:BP	regulation of cellular metabolic process	GO:0031323	0.0168503
Higher in polyploids	GO:BP	protein metabolic process	GO:0019538	0.0169316
Higher in polyploids	GO:BP	aromatic compound biosynthetic process	GO:0019438	0.019677
Higher in polyploids	GO:BP	regulation of macromolecule metabolic process	GO:0060255	0.0216869
Higher in polyploids	GO:BP	heterocycle biosynthetic process	GO:0018130	0.0224278
Higher in polyploids	GO:BP	cellular protein metabolic process	GO:0044267	0.0225676
Higher in polyploids	GO:BP	regulation of metabolic process	GO:0019222	0.0228411
Higher in polyploids	GO:BP	gene silencing	GO:0016458	0.0232002
Higher in polyploids	GO:BP	cellular metabolic process	GO:0044237	0.0232322
Higher in polyploids	GO:BP	organic cyclic compound biosynthetic process	GO:1901362	0.0258185
Higher in polyploids	GO:BP	macromolecule biosynthetic process	GO:0009059	0.0342123
Higher in polyploids	GO:BP	protein deacylation	GO:0035601	0.0378415
Higher in polyploids	GO:BP	macromolecule deacylation	GO:0098732	0.0378415
Higher in polyploids	GO:BP	cell cycle DNA replication maintenance of fidelity	GO:1902298	0.042341
Higher in polyploids	GO:BP	mitotic recombination-dependent replication fork processing	GO:1990426	0.042341
Higher in polyploids	GO:BP	glucosamine-containing compound biosynthetic process	GO:1901073	0.042341
Higher in polyploids	GO:BP	proline catabolic process	GO:0006562	0.042341
Higher in polyploids	GO:BP	replication fork processing	GO:0031297	0.042341
Higher in polyploids	GO:BP	mitotic DNA replication maintenance of fidelity	GO:1990505	0.042341
Higher in polyploids	GO:BP	chitin biosynthetic process	GO:0006031	0.042341
Higher in polyploids	GO:BP	aminoglycan biosynthetic process	GO:0006023	0.042341
Higher in polyploids	KEGG	Glycerophospholipid metabolism	KEGG:00564	0.0374072
Higher in polyploids	KEGG	Inositol phosphate metabolism	KEGG:00562	0.0412714
Higher in polyploids	KEGG	Phosphatidylinositol signaling system	KEGG:04070	0.0412714
Higher in polyploids	KEGG	Glycerolipid metabolism	KEGG:00561	0.0412714
Higher in polyploids	KEGG	Nicotinate and nicotinamide metabolism	KEGG:00760	0.0412714
Higher in polyploids	KEGG	Metabolic pathways	KEGG:01100	0.0412714
Higher in diploids	GO:MF	molecular_function	GO:0003674	0.0068
Higher in diploids	GO:MF	binding	GO:0005488	0.0086
Higher in diploids	GO:MF	acyltransferase activity, transferring groups other than amino-acyl groups	GO:0016747	0.015
Higher in diploids	GO:MF	acyl-CoA desaturase activity	GO:0016215	0.015
Higher in diploids	GO:MF	proteasome-activating activity	GO:0036402	0.015
Higher in diploids	GO:MF	stearoyl-CoA 9-desaturase activity	GO:0004768	0.015
Higher in diploids	GO:MF	acyltransferase activity	GO:0016746	0.018
Higher in diploids	GO:MF	myristoyltransferase activity	GO:0019107	0.019
Higher in diploids	GO:MF	glycylpeptide N-tetradecanoyltransferase activity	GO:0004379	0.019
Higher in diploids	GO:MF	valine-tRNA ligase activity	GO:0004832	0.019
Higher in diploids	GO:MF	enzyme regulator activity	GO:0030234	0.019
Higher in diploids	GO:MF	molecular function regulator	GO:0098772	0.019
Higher in diploids	GO:MF	protein binding	GO:0005515	0.019
Higher in diploids	GO:MF	RNA polymerase II CTD heptapeptide repeat kinase activity	GO:0008353	0.02
Higher in diploids	GO:MF	3-oxo-arachidoyl-CoA synthase activity	GO:0102336	0.026
Higher in diploids	GO:MF	3-oxo-cerotoyl-CoA synthase activity	GO:0102337	0.026
Higher in diploids	GO:MF	3-oxo-lignoceronyl-CoA synthase activity	GO:0102338	0.026
Higher in diploids	GO:MF	very-long-chain 3-ketoacyl-CoA synthase activity	GO:0102756	0.026
Higher in diploids	GO:MF	oxidoreductase activity, acting on paired donors, with oxidation of a pair of donors resulting in the reduction of molecular oxygen to two molecules of water	GO:0016717	0.028
Higher in diploids	GO:MF	mRNA binding	GO:0003729	0.028
Higher in diploids	GO:MF	RNA binding	GO:0003723	0.041
Higher in diploids	GO:MF	aminoacyl-tRNA editing activity	GO:0002161	0.042
Higher in diploids	GO:BP	biological_process	GO:0008150	0.0035
Higher in diploids	GO:BP	regulation of cellular protein catabolic process	GO:1903362	0.022
Higher in diploids	GO:BP	positive regulation of proteasomal protein catabolic process	GO:1901800	0.022
Higher in diploids	GO:BP	positive regulation of protein catabolic process	GO:0045732	0.022
Higher in diploids	GO:BP	positive regulation of cellular protein catabolic process	GO:1903364	0.022
Higher in diploids	GO:BP	protein myristoylation	GO:0018377	0.022
Higher in diploids	GO:BP	positive regulation of proteolysis involved in cellular protein catabolic process	GO:1903052	0.022
Higher in diploids	GO:BP	metabolic process	GO:0008152	0.022
Higher in diploids	GO:BP	unsaturated fatty acid biosynthetic process	GO:0006636	0.022
Higher in diploids	GO:BP	fatty acid biosynthetic process	GO:0006633	0.022
Higher in diploids	GO:BP	fatty acid metabolic process	GO:0006631	0.022
Higher in diploids	GO:BP	regulation of proteolysis involved in cellular protein catabolic process	GO:1903050	0.022
Higher in diploids	GO:BP	unsaturated fatty acid metabolic process	GO:0033559	0.022
Higher in diploids	GO:BP	N-terminal protein lipidation	GO:0006498	0.022
Higher in diploids	GO:BP	regulation of proteasomal protein catabolic process	GO:0061136	0.022
Higher in diploids	GO:BP	valyl-tRNA aminoacylation	GO:0006438	0.022
Higher in diploids	GO:BP	monocarboxylic acid biosynthetic process	GO:0072330	0.022
Higher in diploids	GO:BP	N-terminal protein myristoylation	GO:0006499	0.022
Higher in diploids	GO:BP	positive regulation of proteolysis	GO:0045862	0.029
Higher in diploids	GO:BP	protein metabolic process	GO:0019538	0.029
Higher in diploids	GO:BP	spliceosomal complex assembly	GO:0000245	0.034
Higher in diploids	GO:BP	primary metabolic process	GO:0044238	0.034
Higher in diploids	GO:BP	N-terminal protein amino acid modification	GO:0031365	0.034
Higher in diploids	GO:BP	regulation of catalytic activity	GO:0050790	0.038
Higher in diploids	GO:BP	regulation of protein catabolic process	GO:0042176	0.038
Higher in diploids	GO:BP	cellular process	GO:0009987	0.038
Higher in diploids	GO:BP	meiotic cell cycle	GO:0051321	0.039
Higher in diploids	GO:BP	organic substance metabolic process	GO:0071704	0.039
Higher in diploids	GO:BP	oxoacid metabolic process	GO:0043436	0.039
Higher in diploids	GO:BP	reproduction	GO:0000003	0.039
Higher in diploids	GO:BP	reproductive process	GO:0022414	0.039
Higher in diploids	GO:BP	carboxylic acid metabolic process	GO:0019752	0.039
Higher in diploids	GO:BP	intracellular protein transport	GO:0006886	0.039
Higher in diploids	GO:BP	organic acid metabolic process	GO:0006082	0.039
Higher in diploids	GO:BP	regulation of molecular function	GO:0065009	0.039
Higher in diploids	GO:BP	monocarboxylic acid metabolic process	GO:0032787	0.039
Higher in diploids	GO:BP	cellular protein localization	GO:0034613	0.039
Higher in diploids	GO:BP	positive regulation of cellular catabolic process	GO:0031331	0.039
Higher in diploids	GO:BP	cellular metabolic process	GO:0044237	0.039
Higher in diploids	GO:BP	positive regulation of catabolic process	GO:0009896	0.039
Higher in diploids	GO:BP	cellular macromolecule localization	GO:0070727	0.039
Higher in diploids	GO:BP	positive regulation of cellular protein metabolic process	GO:0032270	0.039
Higher in diploids	GO:BP	macromolecule metabolic process	GO:0043170	0.039
Higher in diploids	GO:BP	positive regulation of protein metabolic process	GO:0051247	0.039
Higher in diploids	GO:BP	aminoacyl-tRNA metabolism involved in translational fidelity	GO:0106074	0.042
Higher in diploids	GO:BP	organonitrogen compound metabolic process	GO:1901564	0.042
Higher in diploids	GO:BP	regulation of cellular catabolic process	GO:0031329	0.042
Higher in diploids	GO:BP	lipid biosynthetic process	GO:0008610	0.042
Higher in diploids	GO:BP	regulation of translational fidelity	GO:0006450	0.042
Higher in diploids	GO:BP	carboxylic acid biosynthetic process	GO:0046394	0.042
Higher in diploids	GO:BP	organic acid biosynthetic process	GO:0016053	0.043
Higher in diploids	GO:BP	protein localization to nucleus	GO:0034504	0.048
Higher in diploids	GO:BP	regulation of proteolysis	GO:0030162	0.048
Higher in diploids	GO:BP	regulation of catabolic process	GO:0009894	0.048
Higher in diploids	GO:BP	protein import into nucleus	GO:0006606	0.048
Higher in diploids	GO:BP	proteolysis	GO:0006508	0.048
Higher in diploids	GO:CC	endopeptidase complex	GO:1905369	0.00042
Higher in diploids	GO:CC	peptidase complex	GO:1905368	0.00042
Higher in diploids	GO:CC	intracellular protein-containing complex	GO:0140535	0.00042
Higher in diploids	GO:CC	proteasome complex	GO:0000502	0.00042
Higher in diploids	GO:CC	cellular_component	GO:0005575	0.0011
Higher in diploids	GO:CC	catalytic complex	GO:1902494	0.0014
Higher in diploids	GO:CC	protein-containing complex	GO:0032991	0.0016
Higher in diploids	GO:CC	intracellular anatomical structure	GO:0005622	0.0017
Higher in diploids	GO:CC	cellular anatomical entity	GO:0110165	0.0022
Higher in diploids	GO:CC	nuclear protein-containing complex	GO:0140513	0.0057
Higher in diploids	GO:CC	nucleus	GO:0005634	0.01
Higher in diploids	GO:CC	intracellular organelle	GO:0043229	0.01
Higher in diploids	GO:CC	organelle	GO:0043226	0.011
Higher in diploids	GO:CC	intracellular membrane-bounded organelle	GO:0043231	0.012
Higher in diploids	GO:CC	transcription factor TFIIK complex	GO:0070985	0.012
Higher in diploids	GO:CC	membrane-bounded organelle	GO:0043227	0.014
Higher in diploids	GO:CC	transcription factor TFIIH holo complex	GO:0005675	0.015
Higher in diploids	GO:CC	proteasome regulatory particle	GO:0005838	0.015
Higher in diploids	GO:CC	carboxy-terminal domain protein kinase complex	GO:0032806	0.015
Higher in diploids	GO:CC	proteasome accessory complex	GO:0022624	0.019
Higher in diploids	GO:CC	serine/threonine protein kinase complex	GO:1902554	0.019
Higher in diploids	GO:CC	protein kinase complex	GO:1902911	0.023
Higher in diploids	GO:CC	nuclear pore	GO:0005643	0.05
Higher in diploids	GO:CC	RNA polymerase II transcription regulator complex	GO:0090575	0.05
Higher in diploids	KEGG	KEGG root term	KEGG:00000	2.7e-08
Higher in diploids	KEGG	Proteasome	KEGG:03050	1.1e-06
Higher in diploids	KEGG	Fatty acid metabolism	KEGG:01212	0.00022
Higher in diploids	KEGG	Fatty acid elongation	KEGG:00062	0.00083
Higher in diploids	KEGG	Biosynthesis of unsaturated fatty acids	KEGG:01040	0.00083
Higher in diploids	KEGG	Spliceosome	KEGG:03040	0.017
