# Supplementary material for: Karyotype variation, spontaneous genome rearrangements affecting chemical insensitivity, and expression level polymorphisms in the plant pathogen Phytophthora infestans revealed using its first chromosome-scale assembly
Source: PLoS Pathog. 2022 Oct 10;18(10):e1010869. doi: 10.1371/journal.ppat.1010869 (PMC9584435; doi:10.1371/journal.ppat.1010869)
Supplement: S5 Table — (XLSX) [file ppat.1010869.s005.xlsx]

## Sheet: Table S5
T30-4 ortholog gene name	Log2 fold-change (strain 618/ strain 1306)	P	FDR (BH)	Annotation	618 mean expression (RPKM), n=4	1306 mean expression (RPKM, n=4
PITG_00002	-3.089	0.00150078	0.00683368		0.662806	5.63985
PITG_00005	-0.0479829	0.773091	0.836306	SERINE-THREONINE PROTEIN KINASE	2.58763	2.67514
PITG_00006	-1.46071	0.0151849	0.0395579		1.67942	4.62249
PITG_00011	-0.410759	0.00369867	0.0133594		52.4314	69.7015
PITG_00012	-0.113358	0.761101	0.827216		2.00513	2.16904
PITG_00014	-0.168581	0.118516	0.197847	26S PROTEASOME NON-ATPASE REGULATORY SUBUNIT 13	105.09	118.116
PITG_00015	0.244328	0.1338	0.217171		13.5278	11.4203
PITG_00016	-0.190544	0.0419269	0.0874022		10.1432	11.5754
PITG_00019	0.106908	0.313162	0.422786		6.6563	6.18088
PITG_00020	-0.306768	0.00131366	0.00620638	PHOSPHOINOSITOL 3-PHOSPHATE-BINDING PROTEIN	25.3608	31.3696
PITG_00021	-0.247184	0.362073	0.472923	MULTI ANTIMICROBIAL EXTRUSION FAMILY PROTEIN	46.1387	54.7615
PITG_00022	0.234997	0.0858119	0.153596	MULTIDRUG AND TOXIN EXTRUSION PROTEIN 1; SHORT=MATE-1; SHORT=MMATE-1; ALTNAME: SOLUTE CARRIER FAMILY 47 MEMBER 1	31.552	26.8093
PITG_00023	-0.159948	0.333655	0.443796	MITOFERRIN-1	30.3432	33.9008
PITG_00024	0.539902	0.00449901	0.0154809		7.56176	5.20111
PITG_00025	-0.187697	0.0436712	0.0902925	RING FINGER-CONTAINING PROTEIN ;RING FINGER AND TRANSMEMBRANE DOMAIN-CONTAINING PROTEIN 1	13.5506	15.4334
PITG_00026	0.0190317	0.821601	0.873107	PUTATIVE ANKYRIN REPEAT PROTEIN R911	4.6804	4.61906
PITG_00027	-0.0334364	0.770687	0.834515	IMPACT FAMILY MEMBER YIGZ	3.46697	3.54826
PITG_00028	0.080111	0.193054	0.289668	AMINOACYLASE-1	16.5652	15.6705
PITG_00029	-0.443604	0.00262466	0.0102676	AMINOACYLASE-1	24.1308	32.8179
PITG_00030	0.207021	0.154059	0.242246		5.72667	4.96115
PITG_00031	0.169219	0.243088	0.346843	MITOTIC AND DNA DAMAGE CHECKPOINT PROTEIN HUS1	8.40827	7.47767
PITG_00032	0.384771	0.0105454	0.0297125	EXONUCLEASE ;PROTEIN Y56A3A.33	10.5673	8.09352
PITG_00033	0.60231	0.0103731	0.029338		5.33724	3.51563
PITG_00034	0.0869219	0.505477	0.609956	DELTA-1-PYRROLINE-5-CARBOXYLATE DEHYDROGENASE 12A1, MITOCHONDRIAL	93.0489	87.6083
PITG_00035	-0.183788	0.69029	0.768718	NONSENSE-MEDIATED MRNA DECAY PROTEIN 3 ;60S RIBOSOMAL EXPORT PROTEIN NMD3	19.068	21.6586
PITG_00036	0.211233	0.339437	0.450037	U3 SMALL NUCLEOLAR RNA-ASSOCIATED PROTEIN 6 HOMOLOG	13.3713	11.5501
PITG_00037	0.209954	0.200958	0.299388	METAXIN RELATED ;PROTEIN F53G12.9, ISOFORM A	18.668	16.1397
PITG_00038	-0.151268	0.00132772	0.00624412	TRANSCRIPTIONAL ACTIVATOR MYB	25.7662	28.6146
PITG_00039	0.0202576	0.862658	0.903533	TELOMERE LENGTH REGULATION PROTEIN TEL2 HOMOLOG	8.1211	8.00786
PITG_00042	-0.116957	0.133018	0.216095		24.187	26.2295
PITG_00043	0.0462352	0.233576	0.336067	HEAT REPEAT-CONTAINING PROTEIN 2	12.7452	12.3432
PITG_00045	-0.303214	0.0104012	0.0293927	MYOSIN ;MYOSIN-14-RELATED	34.8676	43.0228
PITG_00046	0.147633	0.396916	0.508209	FIBRINOGEN/TENASCIN/ANGIOPOEITIN ;TENASCIN	3.44738	3.11205
PITG_00047	-0.121151	0.134115	0.217561	SEL-1-LIKE PROTEIN ;SEL-1-LIKE PROTEIN	8.38403	9.11849
PITG_00048	-0.0396293	0.345678	0.456637	CARBON CATABOLITE REPRESSOR PROTEIN 4 ;ENDONUCLEASE/EXONUCLEASE/PHOSPHATASE DOMAIN-CONTAINING PROTEIN	21.2581	21.8501
PITG_00049	0.0161887	0.87641	0.914188	TRANSMEMBRANE PROTEIN 209	39.0356	38.6001
PITG_00050	0.0782697	0.549632	0.648152	ZINC FINGER PROTEIN 62	5.79573	5.48967
PITG_00051	-0.175383	0.320096	0.430021	RNA POLYMERASE III DNA DIRECTED , 39KD SUBUNIT-RELATED ;RNA POLYMERASE III DNA DIRECTED , 39KD SUBUNIT-RELATED	16.2516	18.3523
PITG_00052	0.209337	0.413376	0.524315	PERIODIC TRYPTOPHAN PROTEIN 2 HOMOLOG	10.6497	9.21126
PITG_00053	0.30121	0.0233629	0.0552375	WD REPEAT-CONTAINING PROTEIN 5; ALTNAME: BMP2-INDUCED 3-KB GENE PROTEINGI|48429183|SP|P61965|WDR5_MOUSE	8.72097	7.07769
PITG_00054	-0.0496278	0.372222	0.482829	TPR REPEAT CONTAINING PROTEIN	68.2475	70.636
PITG_00055	0.586367	0.0583101	0.113483	IQ DOMAIN-CONTAINING PROTEIN D	2.7585	1.83721
PITG_00056	-0.403444	0.285938	0.393977	TARTRATE-RESISTANT ACID PHOSPHATASE TYPE 5 ;TARTRATE-RESISTANT ACID PHOSPHATASE TYPE 5	22.6837	30.0029
PITG_00058	1.18539	7.2101e-05	0.000813518		226.881	99.7609
PITG_00059	-2.1698	2.12772e-07	2.41162e-05		2.53449	11.4042
PITG_00062	-0.0313165	0.845624	0.89134	MITOCHONDRIAL IMPORT INNER MEMBRANE TRANSLOCASE SUBUNIT TIM10	149.916	153.206
PITG_00063	-0.0737935	0.641709	0.729524	SERINE/THREONINE-PROTEIN KINASE ICK	27.4967	28.9397
PITG_00064	-0.133664	0.581096	0.67584	NIPA-LIKE PROTEIN 2	22.2016	24.3569
PITG_00065	0.279823	0.397385	0.508517		17.2523	14.2105
PITG_00066	0.172736	0.215973	0.316191	CHAPERONIN ;CHAPERONIN	23.7054	21.0305
PITG_00067	0.156165	0.261485	0.367062	CHAPERONIN ;T-COMPLEX PROTEIN 1 SUBUNIT GAMMA	57.4844	51.5869
PITG_00069	-0.320717	0.000916076	0.00474536	PROLYL 4-HYDROXYLASE ALPHA SUBUNIT ;OXOGLUTARATE/IRON-DEPENDENT OXYGENASE	17.6538	22.0488
PITG_00070	-0.520381	0.000492455	0.00304371	PROLYL 4-HYDROXYLASE ALPHA SUBUNIT ;OXOGLUTARATE/IRON-DEPENDENT OXYGENASE	20.6398	29.6044
PITG_00071	-0.049495	0.495642	0.601125	DNA REPLICATION COMPLEX GINS PROTEIN PSF1	20.0337	20.7329
PITG_00072	0.345356	0.0534785	0.105888	SERINE/THREONINE-PROTEIN PHOSPHATASE 6 REGULATORY ANKYRIN REPEAT SUBUNIT C; SHORT=PP6-ARS-C; SHORT=SERINE/THREONINE-PROTEIN PHOSPHATASE 6 REGULATORY SUBUNIT ARS-C	3.47542	2.73555
PITG_00073	0.247161	0.0249367	0.0580453	CALCIUM/CALMODULIN-DEPENDENT PROTEIN KINASE TYPE II DELTA 1 CHAIN	5.57345	4.69592
PITG_00074	-0.101074	0.441844	0.55184		407.183	436.733
PITG_00075	-0.337798	0.000469125	0.00294857		14.583	18.4304
PITG_00076	-0.375551	0.0593654	0.114924		10.5982	13.7495
PITG_00077	0.0892892	0.130023	0.212365	UBIQUITIN CARBOXYL-TERMINAL HYDROLASE 14	9.3416	8.78097
PITG_00078	0.0636993	0.15688	0.245929	PHRAGMOPLAST ORIENTING KINESIN-1	25.1053	24.0209
PITG_00080	-0.0422185	0.693964	0.772258	SRR1-LIKE PROTEIN; ALTNAME: SRR1 DOMAIN-CONTAINING PROTEIN	14.8258	15.2661
PITG_00081	0.110928	0.19019	0.286398	SERINE/THREONINE-PROTEIN KINASE	6.96449	6.44906
PITG_00082	0.104538	0.236024	0.338896	TRANSMEMBRANE AND COILED-COIL DOMAIN-CONTAINING PROTEIN 3	8.37429	7.78896
PITG_00083	2.12894	8.58603e-05	0.000917238	PROTEIN C594.04C	2.34747	0.536691
PITG_00088	-0.0981597	0.399189	0.509997	PRE-MRNA-SPLICING FACTOR CWC2	13.2535	14.1867
PITG_00089	-0.0920583	0.0686901	0.129198	ADP RIBOSYLATION FACTOR-RELATED ;GTP-BINDING PROTEIN SAR1B	219.24	233.685
PITG_00090	0.0327212	0.30962	0.419072	EAP30 SUBUNIT OF ELL COMPLEX	17.4339	17.0429
PITG_00095	-1.31525	0.071873	0.133726	PUTATIVE METABOLITE TRANSPORT PROTEIN YWTG	3.06896	7.63699
PITG_00099	-0.588095	0.0407944	0.0856688		4.74455	7.1323
PITG_00103	-0.598981	0.26946	0.375776	SUGAR CARRIER PROTEIN C	2.88771	4.37386
PITG_00106	-0.0601343	0.614606	0.705009		4.70904	4.90947
PITG_00107	-0.176695	0.423693	0.534321	PHOSPHOLIPASE D ;PHOSPHOLIPASE D	3.48017	3.93361
PITG_00108	-0.474618	0.00637439	0.0202176	PHOSPHOLIPASE D ;PHOSPHOLIPASE D	9.39109	13.0494
PITG_00109	-0.0622856	0.8337	0.882567	CRISPR-ASSOCIATED ENDONUCLEASE/HELICASE CAS3	14.5174	15.1579
PITG_00110	0.0449944	0.710112	0.785782	CYTOCHROME C1 HEME LYASE ;CYTOCHROME C1 HEME LYASE	22.9518	22.2471
PITG_00111	-0.237612	0.295285	0.404233	KINESIN-LIKE PROTEIN KIF17	3.47108	4.09255
PITG_00112	-0.223936	0.059045	0.114471		5.6622	6.61297
PITG_00113	0.0275578	0.834143	0.882787	UPF0705 PROTEIN C11ORF49 HOMOLOG	3.6192	3.55072
PITG_00115	-0.218726	0.00278763	0.0107448	AURORA KINASE A	6.79161	7.90343
PITG_00116	0.186137	0.00257179	0.0101378	ZINC FINGER MIZ DOMAIN-CONTAINING PROTEIN ;SUPPRESSOR OF VARIEGATION 2-10, ISOFORM I	22.469	19.7493
PITG_00117	0.0205101	0.422628	0.533269	SPLICING FACTOR SF3A-RELATED	25.5083	25.1482
PITG_00118	4.6279	2.57816e-06	0.000103552	CHAPERONE PROTEIN YAJL	47.4338	1.91845
PITG_00119	-0.688298	0.00306231	0.0115311		4.17704	6.73081
PITG_00121	-0.122397	0.780173	0.841804	MUCIN ;APOLIPOPHORINS	18.2852	19.9042
PITG_00122	-0.908882	3.46068e-05	0.000515441		2.30277	4.32366
PITG_00123	0.391417	0.0214923	0.0518599	MUCIN ;APOLIPOPHORINS	21.6319	16.4917
PITG_00124	-0.0828568	0.55112	0.649505	MITOGEN-ACTIVATED PROTEIN KINASE KINASE 2; SHORT=ATMAP2KBETA; SHORT=ATMKK2; SHORT=MAP KINASE KINASE 2	11.9513	12.6578
PITG_00125	-0.237137	0.0927587	0.163222	RAB GDP/GTP EXCHANGE FACTOR ;RAB GDP/GTP EXCHANGE FACTOR	18.1349	21.3747
PITG_00127	-0.49171	0.00578071	0.0187708	VERY-LONG-CHAIN 3-OXOACYL-COA REDUCTASE 1; ALTNAME: BETA-KETOACYL REDUCTASE 1; SHORT=ATKCR1; ALTNAME: PROTEIN GLOSSY 8; SHORT=GL8AT	117.417	165.101
PITG_00128	-0.282127	0.00117957	0.00568942		25.4467	30.9429
PITG_00129	-0.679387	0.000194373	0.00158715	E3 UBIQUITIN-PROTEIN LIGASE RGLG2; ALTNAME: RING DOMAIN LIGASE 2	15.4771	24.786
PITG_00130	-0.323687	0.472184	0.579758	PROBABLE WRKY TRANSCRIPTION FACTOR 19; ALTNAME: WRKY DNA-BINDING PROTEIN 19	15.6002	19.5241
PITG_00131	0.27261	0.499949	0.605087		1.55835	1.29003
PITG_00132	0.0440937	0.7587	0.825469	PHOSPHOGLYCERATE KINASE 1, CHLOROPLASTIC-RELATED	17.2051	16.6872
PITG_00133	-0.0298495	0.676313	0.757659	AMINOTRANSFERASE CLASS V	22.2899	22.7559
PITG_00134	0.113199	0.336826	0.447106	26S PROTEASOME NON-ATPASE REGULATORY SUBUNIT 3/COP9 SIGNALOSOME COMPLEX SUBUNIT 3	10.7443	9.93353
PITG_00135	0.00110547	0.996738	0.997857		1.8356	1.83419
PITG_00140	0.113623	0.50576	0.610077	SWI/SNF-RELATED MATRIX-ASSOCIATED ACTIN-DEPENDENT REGULATOR OF CHROMATIN SUBFAMILY-RELATED ;KISMET, ISOFORM C	27.045	24.9967
PITG_00141	-0.485484	0.0110649	0.0308963	FIBRINOGEN/TENASCIN/ANGIOPOEITIN ;TENASCIN	4.11367	5.75937
PITG_00142	0.20927	0.495289	0.600867	RIBOSOMAL RNA SMALL SUBUNIT METHYLTRANSFERASE NEP1	30.3568	26.2578
PITG_00143	0.083914	0.167951	0.259663	NUCLEAR MIGRATION PROTEIN NUDC; ALTNAME: NUCLEAR DISTRIBUTION PROTEIN C HOMOLOG	23.398	22.0759
PITG_00144	0.0157079	0.889351	0.923387		15.1712	15.0069
PITG_00145	0.298209	0.195447	0.292573	HISTONE H3 METHYLTRANSFERASE	18.2092	14.8088
PITG_00146	0.480484	3.1006e-05	0.000481699	GLUCOSE-6-PHOSPHATE 1-DEHYDROGENASE	161.909	116.046
PITG_00147	-0.0585045	0.887566	0.92225		17.102	17.8098
PITG_00148	0.348628	0.0825288	0.148803	PCD6 INTERACTING PROTEIN-RELATED ;PROTEIN EGO-2, ISOFORM C	44.0731	34.612
PITG_00149	0.348628	0.0825288	0.148803		43.9954	34.5509
PITG_00150	1.1501	0.00425746	0.0148717	PROBABLE WRKY TRANSCRIPTION FACTOR 19; ALTNAME: WRKY DNA-BINDING PROTEIN 19	36.6391	16.5093
PITG_00152	-0.0107803	0.895156	0.92747	KINESIN-LIKE PROTEIN KIF21A	32.068	32.3085
PITG_00154	0.0527504	0.561261	0.658728		17.7148	17.0787
PITG_00155	-0.190009	0.00313265	0.011743	PROTEIN M6_SPY0233	20.0422	22.8636
PITG_00156	-0.052039	0.78236	0.843523	TUBULIN BETA CHAIN; ALTNAME: BETA-TUBULIN	311.469	322.909
PITG_00158	-0.0536326	0.769605	0.833816		162.894	169.064
PITG_00163	0.764299	0.000160219	0.00139061	THREONINE DEHYDRATASE, MITOCHONDRIAL	18.8094	11.0739
PITG_00164	-0.245561	0.00121298	0.00581284	EUKARYOTIC TRANSLATION INITIATION FACTOR 4B/4H ;EUKARYOTIC TRANSLATION INITIATION FACTOR 4B	32.7699	38.8504
PITG_00165	-0.240843	0.334063	0.444232	BRIX DOMAIN CONTAINING PROTEIN	29.9393	35.3788
PITG_00166	-0.400805	0.0583556	0.113545	PHOSPHOSERINE PHOSPHATASE	28.6415	37.8138
PITG_00167	-0.310852	0.0249114	0.0580167	CYCLIC NUCLEOTIDE PHOSPHODIESTERASE ;CAMP-SPECIFIC 3',5'-CYCLIC PHOSPHODIESTERASE 4D	15.3678	19.0628
PITG_00169	0.369426	0.00338832	0.0125012	EXOCYST COMPLEX COMPONENT SEC5 ;EXOCYST COMPLEX COMPONENT 2	14.2305	11.0157
PITG_00170	0.133453	0.000248218	0.00187143	RING FINGER AND PROTEASE ASSOCIATED DOMAIN-CONTAINING ;RING FINGER AND PROTEASE ASSOCIATED DOMAIN-CONTAINING	188.629	171.963
PITG_00171	-0.108835	0.138279	0.222669	PROMOTER OF FILAMENTATION PROTEIN 1	10.0983	10.8896
PITG_00172	-0.122395	0.00101221	0.00508766	PROTEASOME SUBUNIT ALPHA/BETA ;PROTEASOME SUBUNIT ALPHA TYPE-4	297.491	323.832
PITG_00173	-0.138052	0.000660046	0.00375286	N-SYNAPTOBREVIN, ISOFORM J	114.907	126.445
PITG_00174	-1.13667	1.72964e-05	0.000333824		5.74673	12.6355
PITG_00175	-0.0725361	0.597139	0.690216	MEIOTIC RECOMBINATION PROTEIN SPO11	9.78714	10.2918
PITG_00176	-0.0166055	0.661208	0.745169	PRESENILIN-2	57.1737	57.8355
PITG_00177	0.586263	2.95261e-06	0.000112511	ALLANTOICASE ;ALLANTOICASE	32.7186	21.7928
PITG_00178	0.0547599	0.901458	0.932123	DUAL SPECIFICITY TYROSINE-PHOSPHORYLATION-REGULATED KINASE 1B	506.11	487.26
PITG_00179	0.0519578	0.909359	0.938696	40S RIBOSOMAL PROTEIN S12	1362.22	1314.04
PITG_00180	-0.0998593	0.435605	0.54568	UDP-N-ACETYLGLUCOSAMINE--PEPTIDE N-ACETYLGLUCOSAMINYLTRANSFERASE 110 KDA SUBUNIT	11.5874	12.4178
PITG_00181	0.184623	0.151261	0.238715		3.13558	2.75893
PITG_00182	-0.184306	0.0638128	0.121685	HYPOXIA-INDUCBILE GENE 1 HIG1 -RELATED ;HIG1 DOMAIN FAMILY MEMBER 2A	29.9257	34.0036
PITG_00183	-0.0471123	0.448345	0.557669	DYNAMIN	141.159	145.844
PITG_00184	-0.174009	0.718267	0.792969	PHENYLALANYL-TRNA SYNTHETASE ;FERREDOXIN-FOLD ANTICODON-BINDING DOMAIN-CONTAINING PROTEIN 1	9.48704	10.7032
PITG_00185	-0.123169	0.66636	0.749459	CALCIUM-ACTIVATED POTASSIUM CHANNEL ALPHA CHAIN ;CALCIUM-ACTIVATED POTASSIUM CHANNEL ALPHA CHAIN	3.24328	3.53234
PITG_00186	-0.28502	0.0148851	0.0389835	HISTONE ACETYLTRANSFERASE TYPE B CATALYTIC SUBUNIT	8.2296	10.0272
PITG_00187	-0.0757531	0.141364	0.226627	SERINE/THREONINE-PROTEIN KINASE MST4	21.8728	23.052
PITG_00188	-0.0543086	0.478454	0.58516	KINESIN-LIKE PROTEIN KIFC3	24.3751	25.3102
PITG_00189	-0.0541521	0.264314	0.370256	ACID PHOSPHATASE-RELATED ;TESTICULAR ACID PHOSPHATASE	88.0249	91.3917
PITG_00190	0.159119	0.0312389	0.0695273	FLAVODOXIN-RELATED ;FLAVODOXIN-RELATED	13.2993	11.9105
PITG_00191	-0.495345	0.0815413	0.14738	HISTIDINE TRIAD NUCLEOTIDE-BINDING PROTEIN 3	6.75829	9.52687
PITG_00192	0.210644	0.0017704	0.00766066		10.5487	9.11564
PITG_00193	-0.0407531	0.894045	0.926535		23.7909	24.4725
PITG_00194	0.0979235	0.00637242	0.0202161	CASEIN KINASE II SUBUNIT ALPHA ;CASEIN KINASE II SUBUNIT ALPHA	182.987	170.979
PITG_00196	1.45702	0.000808189	0.00434787		2.34479	0.854077
PITG_00197	0.741173	0.000959653	0.00488971	PAX TRANSCRIPTION ACTIVATION DOMAIN INTERACTING PROTEIN ;PAX TRANSCRIPTION ACTIVATION DOMAIN INTERACTING PROTEIN	16.6647	9.9697
PITG_00200	-0.574366	0.0346424	0.0755121		10.8833	16.2055
PITG_00201	-0.160449	0.0140143	0.0372796	PAX TRANSCRIPTION ACTIVATION DOMAIN INTERACTING PROTEIN ;MEDIATOR OF DNA DAMAGE CHECKPOINT PROTEIN 1	13.5408	15.1336
PITG_00203	-0.259178	0.0223864	0.053484	MITOCHONDRIAL-PROCESSING PEPTIDASE SUBUNIT BETA	116.574	139.516
PITG_00204	-0.0421565	0.7326	0.80523	KINESIN HEAVY CHAIN	8.0459	8.28447
PITG_00205	0.364682	0.00316768	0.0118478		97.4633	75.6939
PITG_00206	0.237217	0.227718	0.329518		6.88018	5.83701
PITG_00207	-0.536871	0.00212104	0.00879412	MAHOGUNIN	4.49763	6.52526
PITG_00208	-0.234016	0.00232799	0.00941829	SERINE/THREONINE-PROTEIN KINASE NEK2; ALTNAME: HSPK 21; ALTNAME: NEVER IN MITOSIS A-RELATED KINASE 2; SHORT=NIMA-RELATED PROTEIN KINASE 2; ALTNAME: NIMA-LIKE PROTEIN KINASE 1	81.0041	95.2692
PITG_00209	0.0428342	0.761334	0.827402	MAJOR FACILITATOR SUPERFAMILY DOMAIN-CONTAINING PROTEIN 1	86.1743	83.6534
PITG_00210	-0.245548	0.0778431	0.141885	TETRATRICOPEPTIDE-LIKE HELICAL ;PROTEIN NRDE2 HOMOLOG	5.14644	6.10133
PITG_00211	0.0244285	0.897634	0.929454	ADENINE PHOSPHORIBOSYLTRANSFERASE; SHORT=APRT	29.6834	29.185
PITG_00212	0.0511892	0.35672	0.467789		83.0356	80.141
PITG_00214	-0.0829251	0.101705	0.175522		16.4192	17.3906
PITG_00215	-0.043961	0.677138	0.758392	ANKYRIN REPEAT PROTEIN ;ANKYRIN REPEAT PROTEIN	14.8254	15.2841
PITG_00216	0.077182	0.68476	0.764178		46.1926	43.7863
PITG_00217	-0.102595	0.0846169	0.151974		4.03565	4.33309
PITG_00218	-0.144092	0.0831421	0.149727	ATP-BINDING CASSETTE TRANSPORTER SUBFAMILY A ABCA	1.9884	2.19725
PITG_00219	-0.17345	0.114055	0.192127	GLUCAN 1,3-BETA-GLUCOSIDASE	366.382	413.188
PITG_00220	-0.00142741	0.98646	0.991277	GENERAL TRANSCRIPTION FACTOR IIH SUBUNIT 3	15.5017	15.5171
PITG_00221	-0.349164	0.0956796	0.167217	TRYPTOPHAN SYNTHASE ALPHA CHAIN	22.7688	29.0034
PITG_00222	0.135287	0.0524679	0.104428	FI21225P1	6.89721	6.27983
PITG_00223	0.125176	0.14333	0.229037	SWI/SNF-RELATED MATRIX-ASSOCIATED ACTIN-DEPENDENT REGULATOR OF CHROMATIN SUBFAMILY-RELATED	6.87125	6.3002
PITG_00224	0.227805	0.100374	0.173539	PENTATRICOPEPTIDE REPEAT-CONTAINING PROTEIN AT2G41720; ALTNAME: PROTEIN EMBRYO DEFECTIVE 2654	5.42453	4.63219
PITG_00225	-0.0584064	0.059226	0.114754	PROBABLE ANION TRANSPORTER 2, CHLOROPLASTIC; ALTNAME: PHOSPHATE TRANSPORTER PHT4;4	23.6209	24.5968
PITG_00226	0.120889	0.378609	0.489265	KINESIN-LIKE PROTEIN KIF17	9.79118	9.00417
PITG_00227	-0.0372837	0.929487	0.951032	ATP-DEPENDENT RNA HELICASE DDX56-RELATED	12.7351	13.0685
PITG_00228	-0.325214	0.0251426	0.0584433	SERINE-THREONINE PROTEIN KINASE	18.0274	22.5857
PITG_00228b	-0.735132	0.01225	0.033383		1.82255	3.03372
PITG_00229	-0.0596738	0.321727	0.431604	26S PROTEASE REGULATORY SUBUNIT 4	135.783	141.517
PITG_00231	-0.42529	0.0621139	0.119086	EYES ABSENT ;EYES ABSENT HOMOLOG 2	13.7202	18.4241
PITG_00232	-1.36195	0.0183886	0.0459726	SJOEGREN SYNDROME/SCLERODERMA AUTOANTIGEN 1	19.4361	49.957
PITG_00233	0.0530882	0.720165	0.79454	SOLUTE CARRIER FAMILY 2, FACILITATED GLUCOSE TRANSPORTER MEMBER 3; ALTNAME: GLUCOSE TRANSPORTER TYPE 3, BRAIN; SHORT=GLUT-3	25.6337	24.7075
PITG_00234	0.199488	0.00364796	0.0132155	PROBABLE WRKY TRANSCRIPTION FACTOR 19; ALTNAME: WRKY DNA-BINDING PROTEIN 19	379.844	330.791
PITG_00235	0.0150593	0.871167	0.90952		44.5463	44.0838
PITG_00236	-0.225148	0.0601029	0.116022	CYCLIN-H	26.2467	30.6797
PITG_00237	1.20502	2.29925e-05	0.000401469	OXIDOREDUCTASE, 2OG-FE II OXYGENASE FAMILY PROTEIN	20.602	8.93638
PITG_00238	0.183072	0.111435	0.188591	PROTEIN-L-ISOASPARTATE O-METHYLTRANSFERASE	19.0851	16.8106
PITG_00245	-2.63925	0.0112497	0.0312881	CYSTEINE PROTEASE FAMILY C1-RELATED ;CATHEPSIN Z	2.66372	16.5953
PITG_00246	0.736264	0.00125066	0.00595925		2.97174	1.78391
PITG_00247	0.720386	0.0494543	0.0997257		7.23051	4.38845
PITG_00250	-1.75072	0.00102399	0.00513532		0.777894	2.61782
PITG_00252	0.086853	0.537833	0.63778		45.1383	42.501
PITG_00254	0.157438	0.0953894	0.166863	MITOGEN-ACTIVATED PROTEIN KINASE HOMOLOG MMK1; ALTNAME: MAP KINASE ERK1; ALTNAME: MAP KINASE MSK7	83.555	74.9168
PITG_00255	0.311913	0.0527764	0.104793		9.26108	7.46047
PITG_00256	0.401888	0.00570313	0.0186093	TRANSCRIPTION FACTOR CA150B RELATED\TCERG1 ;TRANSCRIPTION FACTOR CA150B RELATED\TCERG1	11.4972	8.70187
PITG_00257	-0.264346	0.0383913	0.0818041	NADH KINASE; SHORT=ATNADK-3	20.9487	25.1613
PITG_00258	0.726575	1.08181e-05	0.000246467		9.57908	5.78899
PITG_00259	2.25368	2.55043e-06	0.00010337		20.1028	4.21533
PITG_00260	-1.03912	0.0031257	0.0117302		1.1447	2.35233
PITG_00261	-0.0708468	0.222972	0.323946		8.95577	9.40654
PITG_00262	0.349121	0.023705	0.055839	NUCLEAR PORE COMPLEX PROTEIN NUP93	29.0955	22.8418
PITG_00263	0.430501	0.00164898	0.0073006		88.4419	65.6243
PITG_00264	-0.0564962	0.632274	0.721583	DELTA(3,5)-DELTA(2,4)-DIENOYL-COA ISOMERASE, MITOCHONDRIAL	97.3989	101.289
PITG_00265	-0.707728	0.000222947	0.00174117	MITOCHONDRIAL CARNITINE/ACYLCARNITINE CARRIER PROTEIN CACL; ALTNAME: CARNITINE/ACYLCARNITINE TRANSLOCASE-LIKE; SHORT=CACT-LIKE; ALTNAME: MITOCHONDRIAL ORNITHINE TRANSPORTER 3; ALTNAME: SOLUTE CARRIER FAMILY 25 MEMBER 29	8.66208	14.1472
PITG_00266	0.283799	0.267507	0.373477	RIBOSOMAL PROTEIN S10	556.68	457.271
PITG_00267	0.284183	0.264928	0.370921	ANKYRIN REPEAT PROTEIN ;ANKYRIN REPEAT PROTEIN	382.532	314.138
PITG_00269	0.423736	9.44656e-05	0.000980015		43.8163	32.6647
PITG_00270	0.608611	0.00665038	0.0208409	SWI/SNF-RELATED MATRIX-ASSOCIATED ACTIN-DEPENDENT REGULATOR OF CHROMATIN SUBFAMILY-RELATED	8.01891	5.25903
PITG_00271	0.0194104	0.843697	0.889871	CYCLIN-A3-2-RELATED	20.7158	20.4389
PITG_00272	-0.223365	0.256051	0.361256	PHOSPHATIDYLINOSITOL 4-KINASE GAMMA 4	90.2576	105.372
PITG_00273	0.504458	0.149175	0.236148	N-ACETYLATED-ALPHA-LINKED ACIDIC DIPEPTIDASE ;N-ACETYLATED-ALPHA-LINKED ACIDIC DIPEPTIDASE	3.98939	2.81222
PITG_00274	0.253958	0.0160324	0.041261	RYANODINE RECEPTOR AND IP3 RECEPTOR ;INOSITOL 1,4,5-TRISPHOSPHATE RECEPTOR	17.2484	14.4644
PITG_00275	-0.40158	6.79018e-05	0.00078699	ACID PHOSPHATASE RELATED	27.2876	36.0456
PITG_00279	0.0167122	0.728388	0.801563		159.071	157.239
PITG_00280	-0.239735	0.0428262	0.0889304	E3 UBIQUITIN-PROTEIN LIGASE KCMF1 ;E3 UBIQUITIN-PROTEIN LIGASE KCMF1	105.965	125.121
PITG_00281	-0.135585	0.197878	0.29548	PROTEIN FMP42	15.4215	16.9411
PITG_00282	-0.838889	0.00164663	0.00729501		16.8458	30.1316
PITG_00283	-0.225202	0.137732	0.222028		4.11255	4.80733
PITG_00284	-0.0564472	0.554527	0.6526	PHOSPHOLIPASE D ;PHOSPHOLIPASE D2	20.809	21.6393
PITG_00286	0.716774	0.000197421	0.00160402	ANKYRIN REPEAT DOMAIN-CONTAINING PROTEIN 50	4.8853	2.97249
PITG_00287	0.278663	0.0403641	0.0850408		13.824	11.3959
PITG_00288	-0.403142	0.0698418	0.130831	M7GPPPX DIPHOSPHATASE	5.17945	6.84923
PITG_00289	-0.700996	0.0139142	0.0370723	N-ACETYLATED-ALPHA-LINKED ACIDIC DIPEPTIDASE ;N-ACETYLATED-ALPHA-LINKED ACIDIC DIPEPTIDASE	11.8351	19.2395
PITG_00290	-0.012632	0.928788	0.950608	THIOREDOXIN ;THIOREDOXIN	4.94629	4.98979
PITG_00291	-0.586479	9.12951e-05	0.000954708	M7GPPPX DIPHOSPHATASE	21.6065	32.4439
PITG_00292	-0.0448964	0.861098	0.902391		33.0502	34.0949
PITG_00293	-0.0239412	0.79305	0.851562	ACTIN-RELATED PROTEIN 2/3 COMPLEX SUBUNIT 5	131.086	133.28
PITG_00294	-0.0549245	0.543696	0.64322	KYNURENINE FORMAMIDASE; SHORT=KFA; SHORT=KFASE; ALTNAME: ARYLFORMAMIDASE; ALTNAME: N-FORMYLKYNURENINE FORMAMIDASE; SHORT=FKF	38.6868	40.188
PITG_00295	-0.342259	0.0027899	0.0107505	WD REPEAT-CONTAINING PROTEIN 61	12.1358	15.3851
PITG_00296	-0.218899	0.260448	0.366106	SERINE/THREONINE-PROTEIN KINASE	1.91083	2.22391
PITG_00298	0.244857	0.0240626	0.0564725	MYOSIN HEAVY CHAIN KINASE B	12.1887	10.286
PITG_00299	-0.277703	0.132434	0.21541	MYOTUBULARIN-RELATED ;MYOTUBULARIN-RELATED	10.8455	13.1476
PITG_00300	-0.402071	4.55688e-05	0.000607105	POLYKETIDE SYNTHASE-RELATED	33.2604	43.9504
PITG_00301	-0.579498	0.000272363	0.00200267		9.63845	14.403
PITG_00302	-0.824999	0.0053783	0.0177441	PHENYLALANYL-TRNA SYNTHETASE BETA CHAIN AND LEUCINE-RICH REPEAT-CONTAINING PROTEIN 47	29.4832	52.2305
PITG_00304	-0.930923	0.000485756	0.00302185		1.54995	2.95496
PITG_00305	-0.038839	0.696431	0.77423	CALMODULIN	2.81562	2.89245
PITG_00306	0.0851651	0.567248	0.664007		3.05962	2.88423
PITG_00307	0.118254	0.618872	0.709168		5.95778	5.48891
PITG_00308	-0.273769	0.0302278	0.0676647	MRNA-CAPPING ENZYME	22.8932	27.6771
PITG_00309	0.115682	0.0662838	0.125538	SEL-1-LIKE PROTEIN ;SEL-1-LIKE PROTEIN	14.7296	13.5946
PITG_00310	0.45103	0.000787783	0.00426583	SODIUM-COUPLED NEUTRAL AMINO ACID TRANSPORTER 3; ALTNAME: N-SYSTEM AMINO ACID TRANSPORTER 1; ALTNAME: NA(+)-COUPLED NEUTRAL AMINO ACID TRANSPORTER 3; ALTNAME: SOLUTE CARRIER FAMILY 38 MEMBER 3; SHORT=MNAT; ALTNAME: SYSTEM N AMINO ACID TRANSPORTER 1	13.3289	9.75035
PITG_00311	0.106691	0.32682	0.436787		11.2906	10.4858
PITG_00312	0.0826588	0.51114	0.614819	TRANSCRIPTIONAL REGULATOR PROTEIN HCNGP	13.9612	13.1838
PITG_00313	-0.280604	0.0137545	0.03672		3.58739	4.35762
PITG_00314	-0.530461	0.0107519	0.030186	INOSINE-5-MONOPHOSPHATE DEHYDROGENASE RELATED	74.814	108.061
PITG_00315	0.402383	0.022094	0.0529963		18.1651	13.7439
PITG_00320	0.0396042	0.514473	0.61819	PROBABLE WRKY TRANSCRIPTION FACTOR 19; ALTNAME: WRKY DNA-BINDING PROTEIN 19	26.2313	25.521
PITG_00321	1.48571	0.000179935	0.00150603		2.2441	0.801305
PITG_00322	0.00774351	0.96754	0.978366	FYVE-FINGER-CONTAINING RAB5 EFFECTOR PROTEIN RABENOSYN-5-RELATED	3.59483	3.57559
PITG_00323	-0.367251	0.00998065	0.0285482		7.17381	9.25344
PITG_00324	-0.413394	0.0573452	0.111978	CERAMIDASE ;CERAMIDASE	8.75265	11.6569
PITG_00327	0.490114	0.017628	0.0444019		2.497	1.77779
PITG_00328	-0.0285568	0.91643	0.943011		9.49326	9.68304
PITG_00329	-0.87227	0.000524299	0.00318895	CARBOXYLIC ACID TRANSPORTER PROTEIN HOMOLOG	62.5728	114.542
PITG_00330	0.0387366	0.601338	0.69343	CHAPERONIN ;T-COMPLEX PROTEIN 1 SUBUNIT BETA	11.3333	11.0331
PITG_00332	-0.0413637	0.756931	0.824292	SODIUM/HYDROGEN EXCHANGER ;SODIUM/HYDROGEN EXCHANGER	6.28916	6.47208
PITG_00333	0.0623895	0.541655	0.641345	CINNAMOYL-COA REDUCTASE 1; SHORT=ATCCR1; ALTNAME: PROTEIN IRREGULAR XYLEM 4	95.515	91.4725
PITG_00334	-0.401913	5.8574e-05	0.000715803	CGTHBA PROTEIN -14 GENE PROTEIN	64.6789	85.4575
PITG_00335	0.447107	0.00512484	0.017102		17.3941	12.7588
PITG_00336	-0.277252	0.155679	0.244391	TRANSMEMBRANE PROTEIN 116	16.1573	19.5808
PITG_00337	0.0898869	0.527766	0.629301		6.81016	6.3988
PITG_00338	-0.155155	0.322112	0.431961		18.5521	20.6585
PITG_00341	-2.19859	3.62964e-05	0.000529405		1.19809	5.4996
PITG_00343	-0.240074	0.704625	0.781197		6.5628	7.75101
PITG_00347	0.433099	0.0058917	0.0190618		7.21058	5.34065
PITG_00348	-0.328967	0.0978104	0.170031	MYOSIN ;UNCONVENTIONAL MYOSIN-XIX	16.0876	20.2079
PITG_00349	0.0407236	0.330472	0.440421		25.0577	24.3603
PITG_00350	-0.43041	0.000858663	0.00453758	COP9 SIGNALOSOME COMPLEX SUBUNIT 1	40.5507	54.6469
PITG_00351	0.756241	0.000158655	0.00137972		2.55986	1.51553
PITG_00352	0.757031	7.85838e-06	0.000203634	[PYRUVATE DEHYDROGENASE (ACETYL-TRANSFERRING)] KINASE, MITOCHONDRIAL	24.96	14.7692
PITG_00353	0.1325	0.425656	0.536179	METALLO PHOSPHOESTERASE RELATED	10.0047	9.12682
PITG_00358	3.75914	3.77855e-08	9.59195e-06		9.30646	0.687338
PITG_00360	-0.25787	0.0352142	0.0764841		5.36245	6.41195
PITG_00361	-0.167071	0.0756155	0.139007	FKBP-ASSOCIATED PROTEIN ;GLOMULIN	17.2109	19.324
PITG_00362	-0.283326	0.119882	0.199564		3.36477	4.09491
PITG_00364	-0.229745	0.205127	0.303795		5.55628	6.51545
PITG_00366	-0.875473	0.151329	0.238769		12.4738	22.8846
PITG_00368	0.298427	0.0767173	0.140445	TOPOISOMERASE-RELATED PROTEIN	16.1121	13.1013
PITG_00369	-0.384135	0.000187934	0.00155546	CWF19, CELL CYCLE CONTROL PROTEIN ;CWF19-LIKE PROTEIN 2	11.489	14.9941
PITG_00370	-0.484478	9.51925e-05	0.000985448		28.2069	39.4637
PITG_00372	-0.971471	0.0222129	0.0531956		1.20175	2.35643
PITG_00373	-1.06096	0.0112342	0.0312625		1.40421	2.92962
PITG_00375	-1.97409	0.103128	0.177339		4.21247	16.5499
PITG_00377	0.0455251	0.62009	0.71032		5.29206	5.12768
PITG_00380	-0.0723144	0.360992	0.471834	SPHINGOSINE-1-PHOSPHATE LYASE	100.632	105.805
PITG_00381	-0.10386	0.138014	0.222375	RHOMBOID-RELATED PROTEIN 4; SHORT=RRP4; ALTNAME: RHOMBOID DOMAIN-CONTAINING PROTEIN 1; ALTNAME: RHOMBOID-LIKE PROTEIN 4	6.02373	6.47338
PITG_00383	-0.161008	0.0861463	0.154038		28.5029	31.8682
PITG_00384	-0.0581236	0.650821	0.736878	PROTEIN AT3G17611	34.8812	36.3152
PITG_00385	0.318899	0.00333197	0.0123486	TBC1 DOMAIN FAMILY MEMBER GTPASE-ACTIVATING PROTEIN	23.3162	18.6922
PITG_00388	0.0263224	0.475648	0.582817	PHD AND RING FINGER DOMAIN-CONTAINING PROTEIN 1	10.3293	10.1426
PITG_00389	-0.131569	0.103362	0.17765		65.7062	71.9801
PITG_00390	-0.119858	0.162532	0.252951	OVARIAN CARCINOMA ANTIGEN CA125-RELATED ;PROTEIN C36E6.2	125.475	136.344
PITG_00391	-0.550895	0.130745	0.213255	OVARIAN CARCINOMA ANTIGEN CA125-RELATED ;PROTEIN C36E6.2	45.0031	65.9293
PITG_00394	-0.152282	0.303489	0.412727	ALPHA/BETA-HYDROLASE-LIKE PROTEIN	1.9198	2.13353
PITG_00395	0.143976	0.305443	0.415088	CYSTEINE PROTEASE FAMILY C1-RELATED	48.8678	44.2264
PITG_00396	-0.0419419	0.68338	0.763338	RIBONUCLEASE P SUBUNIT P25 ;ALBA DNA/RNA-BINDING PROTEIN	50.2905	51.774
PITG_00397	0.10993	0.616572	0.706957	EUKARYOTIC TRANSLATION INITIATION FACTOR 3 SUBUNIT C-RELATED	103.903	96.28
PITG_00398	0.145585	0.354751	0.465953	PROTEIN FMP42	10.533	9.52192
PITG_00399	-0.0511745	0.73433	0.806313	NUCLEAR RIBONUCLEASE Z	19.423	20.1243
PITG_00400	0.228882	0.451865	0.560952		32.4564	27.6949
PITG_00401	-0.436964	0.0727886	0.135046	RIBOSOME MATURATION PROTEIN SBDS	54.182	73.349
PITG_00402	-0.193037	0.0372924	0.0799079	;ENKURIN DOMAIN-CONTAINING PROTEIN 1	10.3654	11.8493
PITG_00403	-0.0655012	0.524449	0.626198		22.399	23.4394
PITG_00404	-2.41414	0.0147191	0.0386926		5.09458	27.1543
PITG_00405	-2.33716	0.00748905	0.0229423		5.46085	27.5941
PITG_00406	-1.11864	0.0158464	0.0408994		15.6831	34.0546
PITG_00407	0.0384745	0.139942	0.224909	SRPK, ISOFORM A-RELATED	12.5346	12.2048
PITG_00408	1.04292	0.0143723	0.0380352	CALMODULIN	3.33399	1.61813
PITG_00409	-0.0850526	0.199703	0.297807	RHO GDP-DISSOCIATION INHIBITOR ;LD16419P	21.8741	23.2025
PITG_00410	0.113762	0.737035	0.808384	BYSTIN	26.0192	24.0463
PITG_00411	0.163228	0.139194	0.223926	ATP-BINDING CASSETTE ABC TRANSPORTER-RELATED	25.75	22.9954
PITG_00412	0.0219975	0.625846	0.715811		15.444	15.2103
PITG_00413	0.0386639	0.656715	0.741644	PROTEIN NRT1/ PTR FAMILY 8.3	41.2892	40.1974
PITG_00414	-0.649423	0.00173225	0.00756906		1.70587	2.67572
PITG_00415	-0.187028	0.159757	0.249593	F-BOX/LRR-REPEAT PROTEIN 7; ALTNAME: F-BOX AND LEUCINE-RICH REPEAT PROTEIN 7	2.39366	2.72498
PITG_00416	-0.561148	0.00545257	0.0179493	SERINE/THREONINE-PROTEIN KINASE	12.3389	18.2054
PITG_00417	0.0625678	0.547235	0.646007	LIPASE 4-RELATED	9.55904	9.15333
PITG_00418	0.250886	0.289435	0.39782		8.22901	6.9155
PITG_00419	-1.13793	0.000100974	0.00102405		13.6526	30.0446
PITG_00420	-0.108407	0.383059	0.493823		14.3488	15.4685
PITG_00421	-0.442084	0.00873014	0.0257647	C-MYC PROMOTER BINDING PROTEIN ;C-MYC PROMOTER BINDING PROTEIN	5.47564	7.43901
PITG_00422	-0.649525	0.000390773	0.00256205	ZINC TRANSPORTER ZIP13	44.6251	70.0012
PITG_00423	-0.0178899	0.826861	0.877024		6.94509	7.03175
PITG_00424	-0.337331	0.370936	0.481768	ANKYRIN-1; SHORT=ANK-1; ALTNAME: ANKYRIN-R; ALTNAME: ERYTHROCYTE ANKYRIN	12.8594	16.2468
PITG_00425	-0.0989442	0.733275	0.805548		4.10831	5.77326
PITG_00426	-0.388324	0.0224591	0.0535932	POLYCOMB-LIKE TRANSCRIPTION FACTOR ;POLYCOMB-LIKE TRANSCRIPTION FACTOR	9.75315	12.7656
PITG_00427	-0.0747239	0.508653	0.612683	ADENYLYLTRANSFERASE AND SULFURTRANSFERASE MOCS3	9.534	10.0408
PITG_00430	0.115816	0.0578062	0.112767	PROTEIN MJ0165	15.0886	13.9247
PITG_00431	0.353654	0.00292284	0.0111217	TARTRATE-RESISTANT ACID PHOSPHATASE TYPE 5 ;TARTRATE-RESISTANT ACID PHOSPHATASE TYPE 5	171.38	134.122
PITG_00436	1.023	0.0718769	0.133726		3.60937	1.77613
PITG_00437	-0.283098	0.000100396	0.00102192		12.8935	15.6888
PITG_00438	-0.0440147	0.910407	0.939262		6.69784	6.90533
PITG_00439	-0.784177	0.19343	0.290004		5.84727	10.0696
PITG_00440	-0.220045	0.0962745	0.168147	MYOTUBULARIN-RELATED ;MYOTUBULARIN-RELATED	9.28733	10.8176
PITG_00441	-0.0908405	0.464038	0.572134	ANKYRIN-2	19.1215	20.3642
PITG_00442	-0.110099	0.606749	0.698568	CYTOCHROME C1 HEME LYASE ;CYTOCHROME C-TYPE HEME LYASE	31.3374	33.8225
PITG_00443	-0.0451414	0.912899	0.940752	40S RIBOSOMAL PROTEIN S6	1732.89	1787.96
PITG_00444	0.54546	9.44017e-05	0.000980015		18.0721	12.3825
PITG_00447	0.00264805	0.993326	0.995593		2.20511	2.20107
PITG_00448	-0.0451618	0.912801	0.940724	TRNA (CYTOSINE(34)-C(5))-METHYLTRANSFERASE	22.1058	22.8088
PITG_00449	0.409392	0.00487571	0.0164637		14.8367	11.1712
PITG_00450	-0.229422	0.0422651	0.0879974		22.3467	26.1985
PITG_00451	-0.194634	0.222736	0.323729	2-OXOISOVALERATE DEHYDROGENASE SUBUNIT BETA, MITOCHONDRIAL	50.1116	57.3494
PITG_00452	0.466139	0.0297841	0.0668954	XYLULOSE KINASE	34.3691	24.8798
PITG_00453	0.208483	0.286798	0.395008	DIHYDROLIPOAMIDE ACETYL/SUCCINYL-TRANSFERASE-RELATED	56.0227	48.4846
PITG_00454	0.0863104	0.37305	0.483483	REGULATOR OF CHROMOSOME CONDENSATION ;REGULATOR OF CHROMOSOME CONDENSATION	26.2384	24.7147
PITG_00455	0.843594	0.000353574	0.0023872		384.525	214.278
PITG_00456	-0.122295	0.450535	0.559665		15.1781	16.5208
PITG_00457	-0.26865	2.97121e-05	0.000469585	CALCINEURIN B	169.861	204.629
PITG_00458	-0.132821	0.352588	0.464046	DIHYDROLIPOYLLYSINE-RESIDUE ACETYLTRANSFERASE COMPONENT OF PYRUVATE DEHYDROGENASE COMPLEX, MITOCHONDRIAL	112.863	123.747
PITG_00459	-0.557376	0.00028644	0.0020744	ZETA-COAT PROTEIN ;COATOMER SUBUNIT ZETA-1	70.2018	103.308
PITG_00460	-0.301116	0.00581388	0.018846	PROBABLE PHOSPHATIDYLINOSITOL PHOSPHATE KINASE DDB_G0267588	17.497	21.558
PITG_00461	-0.147473	0.248631	0.353168	MITOCHONDRIAL DNA REPLICATION PROTEIN YHM2	272.435	301.756
PITG_00462	-0.194939	0.115983	0.194668	TRNA PSEUDOURIDINE SYNTHASE D ;PSEUDOURIDYLATE SYNTHASE 7 HOMOLOG	85.95	98.3848
PITG_00464	-0.133444	0.150682	0.238111	SERINE/THREONINE-PROTEIN KINASE SSP1	3.52333	3.86478
PITG_00465	-0.112687	0.306414	0.416111		16.2045	17.521
PITG_00466	-0.0532865	0.301051	0.41037		12.1101	12.5657
PITG_00467	0.529283	0.0266995	0.0612637		4.31305	2.98851
PITG_00468	0.330297	0.0134631	0.0360716		13.432	10.6834
PITG_00469	1.07832	0.0525828	0.104557	SULFITE EXPORTER TAUE/SAFE FAMILY PROTEIN	54.9346	26.016
PITG_00470	0.870792	0.0304068	0.0679518	SULFITE EXPORTER TAUE/SAFE FAMILY PROTEIN	1.62337	0.887733
PITG_00471	0.00292231	0.995737	0.997059	PYRIDOXINE BIOSYNTHESIS PROTEIN SNZ1-RELATED	132.086	131.818
PITG_00472	-0.0619467	0.321079	0.43107	GCIP-INTERACTING PROTEIN P29 ;PRE-MRNA-SPLICING FACTOR SYF2	27.6614	28.875
PITG_00473	-0.393189	0.0917905	0.162104	;TETRATRICOPEPTIDE REPEAT PROTEIN 27	6.23637	8.19018
PITG_00474	-0.131748	0.257173	0.362569	HISTONE-LYSINE N-METHYLTRANSFERASE ASHH3	11.6338	12.7462
PITG_00475	-0.083357	0.269029	0.375425		16.0652	17.0208
PITG_00476	0.366867	0.0134549	0.0360641	NUCLEOLAR PROTEIN 7/ESTROGEN RECEPTOR COACTIVATOR-RELATED ;L(3)82FD, ISOFORM P	11.017	8.54333
PITG_00477	-0.263272	0.44334	0.553192	EUKARYOTIC TRANSLATION INITIATION FACTOR 2-ALPHA KINASE EIF2-ALPHA KINASE -RELATED ;EUKARYOTIC TRANSLATION INITIATION FACTOR 2-ALPHA KINASE 3	252.351	302.871
PITG_00478	-0.316703	0.479407	0.585951		2.99342	3.72825
PITG_00479	0.015002	0.924455	0.948516	CALMODULIN-BINDING FAMILY PROTEIN-RELATED	50.0215	49.5041
PITG_00480	0.165246	0.00865061	0.0256148		13.3439	11.8998
PITG_00481	0.147577	0.0103922	0.0293735	PROBABLE PHOSPHOLIPID-TRANSPORTING ATPASE IB; ALTNAME: ATPASE CLASS I TYPE 8A MEMBER 2; ALTNAME: ML-1	16.9483	15.3003
PITG_00482	0.0847161	0.514737	0.618452	FK506-BINDING PROTEIN 59	35.964	33.913
PITG_00483	-0.319853	0.467872	0.575746	MATERNAL PROTEIN PUMILIO	5.34805	6.67546
PITG_00484_PITG_00485	-0.142187	0.659201	0.74347		7.07781	7.8109
PITG_00488	-0.597553	0.00149277	0.00680496	ACYL-COA-BINDING PROTEIN	386.548	584.904
PITG_00489	-0.583053	0.00132056	0.00622798	CHAPERONIN ;T-COMPLEX PROTEIN 1 SUBUNIT GAMMA	73.2458	109.723
PITG_00490	0.0443473	0.629779	0.719387	PROBABLE PROTEIN PHOSPHATASE 2C 38; SHORT=ATPP2C38	25.5505	24.7771
PITG_00492	-0.50742	0.114194	0.192285	CYTOCHROME C PEROXIDASE, MITOCHONDRIAL	116.548	165.673
PITG_00494	-0.140624	0.148231	0.235044	DUF914-RELATED ;CRT HOMOLOG 1-RELATED	26.627	29.3532
PITG_00495	-0.247119	0.00995949	0.0285049	;VACUOLAR PROTEIN SORTING-ASSOCIATED PROTEIN 51 HOMOLOG	9.27945	11.0132
PITG_00496	-0.154432	0.276968	0.384119	CYCLIC NUCLEOTIDE PHOSPHODIESTERASE	1.79354	1.99618
PITG_00501	0.240162	0.00749412	0.0229484	PROTEIN YVCK-RELATED ;GLUCONEOGENESIS FACTOR-RELATED	12.0753	10.2235
PITG_00502	0.19547	0.13962	0.224476	C-MYC PROMOTER BINDING PROTEIN ;C-MYC PROMOTER BINDING PROTEIN	8.75174	7.6428
PITG_00503	-0.0837259	0.215243	0.315355	PROTEIN GLO-1	136.048	144.177
PITG_00504	0.0411072	0.432631	0.54292		6.67481	6.48731
PITG_00505	0.0325824	0.659938	0.744113	UBIQUITIN-CONJUGATING ENZYME E2 4; ALTNAME: UBIQUITIN CARRIER PROTEIN 4; ALTNAME: UBIQUITIN-PROTEIN LIGASE 4	292.951	286.409
PITG_00506	0.224662	0.0107312	0.0301534	SYNTAXIN-12	26.9228	23.0404
PITG_00507	0.5937	0.000166141	0.00142719		1.91339	1.26789
PITG_00508	0.147713	0.11465	0.192862		6.62727	5.98231
PITG_00509	0.144091	0.105454	0.180596	TUBULIN DELTA CHAIN; ALTNAME: DELTA-TUBULIN	5.44355	4.92614
PITG_00513	-0.777324	0.0383123	0.0816617	HISTONE H2A DEUBIQUITINASE MYSM1	16.1893	27.7477
PITG_00514	0.644052	0.0523479	0.104236	HISTONE H2A DEUBIQUITINASE MYSM1	19.0549	12.1935
PITG_00515	0.158405	0.145629	0.231879		6.87596	6.16096
PITG_00516	0.0702719	0.454619	0.563534		9.97676	9.50245
PITG_00518	0.0875797	0.282951	0.390675	THIOREDOXIN ;THIOREDOXIN	568.375	534.898
PITG_00523	0.0292825	0.861344	0.902505	CHLOROPLAST 50S RIBOSOMAL PROTEIN L22-RELATED	30.1049	29.5001
PITG_00524	0.190826	0.0546434	0.10759	E3 UBIQUITIN-PROTEIN LIGASE KCMF1 ;E3 UBIQUITIN-PROTEIN LIGASE KCMF1	15.3317	13.4322
PITG_00525	-1.50806	2.93105e-05	0.000466699	CALCIUM/CALMODULIN-DEPENDENT PROTEIN KINASE TYPE II DELTA 1 CHAIN	12.7399	36.2357
PITG_00526	-0.118531	0.486895	0.592883		1.85569	2.01459
PITG_00527	-0.306833	0.00127617	0.00606621	HEAT SHOCK PROTEIN 70KDA ;78 KDA GLUCOSE-REGULATED PROTEIN	792.448	980.25
PITG_00528	0.0767027	0.383789	0.49445	METALLO-BETA-LACTAMASE DOMAIN-CONTAINING PROTEIN	15.8407	15.0205
PITG_00529	0.20353	0.00638985	0.0202505	CONSERVED OLIGOMERIC GOLGI COMPLEX COMPONENT 8 ;CONSERVED OLIGOMERIC GOLGI COMPLEX SUBUNIT 8	18.0466	15.6721
PITG_00530	0.059568	0.890208	0.92399		33.6779	32.3157
PITG_00531	-0.121464	0.687137	0.766144	PUTATIVE METHYLTRANSFERASE ;SET DOMAIN-CONTAINING PROTEIN 4	17.3101	18.8306
PITG_00532	-7.99144	9.84961e-06	0.000232753		0	2.54486
PITG_00533	-0.0428631	0.796799	0.854504		10.3645	10.6771
PITG_00536	-0.166826	0.11046	0.187273	CELL CYCLE CONTROL PROTEIN CWF25 ;PRE-MRNA-SPLICING FACTOR CWC25 HOMOLOG	5.65391	6.347
PITG_00537	0.643918	0.00422723	0.014797	UBIQUITIN-CONJUGATING ENZYME E2 ;UBIQUITIN-CONJUGATING ENZYME E2 H	105.514	67.5258
PITG_00538	0.126746	0.472599	0.579962		12.807	11.7298
PITG_00539	-2.82271	4.06982e-05	0.000568889		0.736999	5.21419
PITG_00542	0.280393	0.0498397	0.100186	MEDIATOR OF RNA POLYMERASE II TRANSCRIPTION SUBUNIT 31	7.75948	6.3889
PITG_00543	0.249479	0.0295127	0.0663751	TETRAHYDROFOLATE DEHYDROGENASE/CYCLOHYDROLASE FAMILY MEMBER ;TETRAHYDROFOLATE DEHYDROGENASE/CYCLOHYDROLASE FAMILY MEMBER	5.34261	4.4942
PITG_00544	-0.66233	0.000113724	0.00110865		1.72712	2.73341
PITG_00545	-0.32566	0.022555	0.0537578	THIOREDOXIN ;THIOREDOXIN	73.4508	92.0513
PITG_00546	0.0352028	0.656849	0.741693	MYOSIN ;MYOSIN-14-RELATED	11.5491	11.2707
PITG_00550	0.199857	0.260163	0.365875		17.3286	15.087
PITG_00552	-0.906603	0.000515105	0.00314357	PROTEIN MEMO1 ;PROTEIN MEMO1	20.5539	38.531
PITG_00553	0.136718	0.25129	0.356077	NEURAL CONSERVED AT 73EF, ISOFORM I	22.423	20.3957
PITG_00554	0.274175	0.1105	0.187318	VACUOLAR PROTEIN SORTING VPS16	6.64259	5.49291
PITG_00555	-0.654058	0.0135302	0.0362224	CALMODULIN	2.85545	4.49331
PITG_00556	-0.520462	0.00145419	0.00667703	OXIDOREDUCTASE, 2OG-FE II OXYGENASE FAMILY PROTEIN ;OXIDOREDUCTASE, 2OG-FE II OXYGENASE FAMILY PROTEIN	10.5879	15.1874
PITG_00557	-0.900667	0.000358639	0.00241409	DNA PRIMASE LARGE SUBUNIT ;DNA PRIMASE LARGE SUBUNIT	2.52595	4.71578
PITG_00558	-0.859524	0.0420737	0.0876535	TRNA PSEUDOURIDINE(38/39) SYNTHASE	2.84326	5.15892
PITG_00559	-0.401063	0.201312	0.299704	PROTEIN PHOSPHATASE 2C 57	25.7027	33.9399
PITG_00560	-0.0619781	0.239666	0.343157	PHOSPHATIDYLINOSITOL-4-PHOSPHATE 5-KINASE RELATED ;PHOSPHATIDYLINOSITOL-4-PHOSPHATE 5-KINASE RELATED	11.1115	11.5993
PITG_00561	-0.138716	0.0131103	0.0353174	UBIQUINONE BIOSYNTHESIS PROTEIN COQ9, MITOCHONDRIAL	48.7968	53.7216
PITG_00562	-0.91193	2.33188e-05	0.000404039	SIDEROFLEXIN-5	5.28705	9.94791
PITG_00563	0.423266	0.0472383	0.0960376		2.79887	2.08721
PITG_00564	-0.434735	0.106621	0.182104	MICROSOMAL GLUTATHIONE S-TRANSFERASE-RELATED	27.7511	37.5101
PITG_00565	-0.711873	0.00789565	0.0238708	MICROSOMAL GLUTATHIONE S-TRANSFERASE-RELATED	47.4543	77.7267
PITG_00566	0.238948	0.0519611	0.103558	UROPORPHYRINOGEN DECARBOXYLASE	89.1803	75.568
PITG_00567	-0.206103	0.471818	0.579483		6.86845	7.92323
PITG_00568	-0.130787	0.116873	0.195788	DUF914-RELATED ;CRT HOMOLOG 1-RELATED	38.1418	41.7611
PITG_00569	0.184712	0.505591	0.60997	PHOSPHATIDYLINOSITOL KINASE TRANSFERASE;KINASE ;PI-3 KINASE	3.08109	2.71082
PITG_00570	0.191597	0.146566	0.23301	PHOSPHATIDYLSERINE SYNTHASE 2; SHORT=PSS-2; SHORT=PTDSER SYNTHASE 2; ALTNAME: SERINE-EXCHANGE ENZYME II	17.9425	15.7111
PITG_00571	-0.172396	0.471179	0.578981	BIFUNCTIONAL PURINE BIOSYNTHESIS PROTEIN ;BIFUNCTIONAL PURINE BIOSYNTHESIS PROTEIN PURH	72.2069	81.372
PITG_00572	0.444174	0.000215619	0.00169687		8.83857	6.49639
PITG_00573	-0.284756	0.0193312	0.047769	TYROSINE-PROTEIN PHOSPHATASE SIW14	39.3777	47.97
PITG_00574	-0.858962	0.00651562	0.020526	ENDONUCLEASE III-LIKE PROTEIN 1	36.8575	66.8497
PITG_00575	-0.0117816	0.912443	0.9405	ELONGATOR COMPLEX PROTEIN 1	6.24627	6.29749
PITG_00576	0.0368456	0.619225	0.709512	EGL NINE HOMOLOG-RELATED ;EGL NINE HOMOLOG 2	7.24952	7.06671
PITG_00577	0.47931	0.0762149	0.139813	PROBABLE CARBOXYPEPTIDASE PADG_04062; ALTNAME: PEPTIDASE M20 DOMAIN-CONTAINING PROTEIN PADG_04062	10.0415	7.20296
PITG_00578	0.317685	0.0266521	0.061218	IMIDAZOLONEPROPIONASE-RELATED	34.617	27.7752
PITG_00579	1.22453	0.00803098	0.0242033		3.62439	1.55102
PITG_00584	-0.575265	0.153976	0.242143		4.55164	6.78172
PITG_00585	-0.510844	0.000154287	0.0013514	THIOREDOXIN PEROXIDASE	89.9164	128.12
PITG_00587	-0.221516	0.240484	0.344082		52.2772	60.953
PITG_00588	-0.215343	0.00548795	0.018048	CYSTEINE PROTEASE FAMILY C1-RELATED ;PROTEIN CPL-1, ISOFORM A	75.114	87.2058
PITG_00589	-0.215686	0.035567	0.0769506	PROTEIN PREY, MITOCHONDRIAL	20.6803	24.0152
PITG_00590	0.230473	0.0219605	0.0527662		27.5385	23.4726
PITG_00591	-0.808055	0.187943	0.283589	RING ZINC FINGER PROTEIN	8.1702	14.3048
PITG_00592	-0.15871	0.0639967	0.121966		72.1057	80.4908
PITG_00593	-0.242203	0.0044245	0.0153072		69.395	82.0801
PITG_00594	-0.0295917	0.911503	0.939893	CHAPERONE PROTEIN DNAJ 2	41.2852	42.1407
PITG_00595	0.0953206	0.610773	0.701933	COILED-COIL DOMAIN-CONTAINING PROTEIN 40	6.40098	5.99173
PITG_00596	-0.115768	0.433849	0.544141		3.97229	4.30418
PITG_00597	0.266436	0.45237	0.561526	WD40 REPEAT PROTEIN ;WD40 REPEAT PROTEIN	12.2987	10.2248
PITG_00598	-0.00159823	0.987734	0.992334		3.91598	3.92032
PITG_00601	-0.225225	0.0756365	0.139019		19.7596	23.0982
PITG_00607	0.0825206	0.646144	0.733195		18.2858	17.2693
PITG_00608	0.304941	0.380316	0.491044		8.68216	7.02799
PITG_00611	-0.452716	0.00226514	0.00923289		5.84275	7.99647
PITG_00613	-0.16345	0.00920011	0.0268264	26S PROTEASE REGULATORY SUBUNIT 8	75.0895	84.0974
PITG_00620	0.086478	0.487181	0.593122	KINESIN	6.10613	5.75087
PITG_00620b	0.00557604	0.915422	0.942409		7.14711	7.11954
PITG_00621	0.146365	0.0163492	0.0418749		5.27379	4.765
PITG_00622	-0.103342	0.144545	0.230483	VACUOLAR PROTEIN SORTING-ASSOCIATED PROTEIN 18 HOMOLOG	54.4263	58.468
PITG_00623	-0.107257	0.257903	0.363483	4-AMINOBUTYRATE AMINOTRANSFERASE PUUE	142.503	153.501
PITG_00624	-0.966794	5.11858e-05	0.000654503		4.15644	8.12372
PITG_00625	-0.327438	0.00106465	0.00526993		113.744	142.724
PITG_00626	0.0122617	0.700814	0.777875	PHOSPHOINOSITOL 3-PHOSPHATE-BINDING PROTEIN ;PHOSPHOINOSITOL 3-PHOSPHATE-BINDING PROTEIN	17.1692	17.0239
PITG_00627	-0.0355527	0.670017	0.752875	PROTEIN C4ORF22 HOMOLOG	7.54085	7.72899
PITG_00628	0.078451	0.508304	0.612318		53.6476	50.8082
PITG_00629	0.566844	0.0890097	0.158207		11.1838	7.55007
PITG_00630	0.0525463	0.697698	0.775188		9.11298	8.78704
PITG_00631	0.0961706	0.736641	0.808251	40S RIBOSOMAL PROTEIN S29	1221.69	1142.91
PITG_00632	0.0395376	0.49627	0.601778	DOLICHYL-DIPHOSPHOOLIGOSACCHARIDE--PROTEIN GLYCOSYLTRANSFERASE SUBUNIT STT3B	165.69	161.211
PITG_00633	-0.221731	0.00284946	0.0109108	PROTEASOME SUBUNIT ALPHA/BETA ;PROTEASOME SUBUNIT ALPHA TYPE-7-LIKE	278.814	325.133
PITG_00634	0.259246	0.00193095	0.00818071	GAMMA TUBULIN COMPLEX PROTEIN	8.27511	6.91406
PITG_00635	-0.145246	0.388189	0.498946	RYANODINE RECEPTOR AND IP3 RECEPTOR ;INOSITOL 1,4,5-TRISPHOSPHATE RECEPTOR	9.59937	10.6161
PITG_00636	-0.507965	0.124777	0.205389	UREASE; ALTNAME: UREA AMIDOHYDROLASE	49.2408	70.0226
PITG_00637	-0.132334	0.370468	0.48135	ANKYRIN REPEAT DOMAIN-CONTAINING PROTEIN 50	25.291	27.7206
PITG_00640	-0.599804	0.000109462	0.0010773	SERINE-THREONINE PROTEIN KINASE	5.17663	7.84524
PITG_00641	-0.214187	0.0538801	0.106542	FORK HEAD TRANSCRIPTION FACTOR 1	17.6383	20.4612
PITG_00646	-0.487167	0.000125298	0.00117954	SERINE-THREONINE PROTEIN KINASE	18.1453	25.4341
PITG_00647	-0.0742454	0.647882	0.734328		20.4762	21.5575
PITG_00648	0.0342407	0.918915	0.944671	WD REPEAT PROTEIN	23.0299	22.4898
PITG_00649	0.175681	0.0752277	0.138496	WD40 REPEAT PROTEIN ;WD40 REPEAT-CONTAINING PROTEIN SMU1	14.5247	12.8594
PITG_00651	-0.368519	0.0198386	0.0486042	CENTROMERE/KINETOCHORE PROTEIN ZW10 HOMOLOG	19.4759	25.1439
PITG_00652	0.25063	0.00313131	0.011743	MAGNESIUM AND COBALT TRANSPORT PROTEIN/MITOCHONDRIAL IMPORT INNER MEMBRANE TRANSLOCASE SUBUNIT TIM8 ;ZINC TRANSPORT PROTEIN ZNTB	5.83788	4.90691
PITG_00653	-0.466775	0.00525227	0.0174186		4.68744	6.47812
PITG_00654	-0.0894379	0.106579	0.182056	DNA DAMAGE-INDUCIBLE PROTEIN 1GI|338818067|SP|P0CS14|DDI1_CRYNJ	57.2324	60.8928
PITG_00655	-0.103159	0.132581	0.215543	DNAJ HOMOLOG SUBFAMILY C MEMBER 17	19.8496	21.3209
PITG_00656	-0.46184	0.0766297	0.140355	TRANSMEMBRANE EMP24 DOMAIN-CONTAINING PROTEIN 10	74.7448	102.946
PITG_00657	0.217666	0.0379826	0.0810493		5.29239	4.55122
PITG_00658	-0.252409	0.104855	0.179753		15.5073	18.4722
PITG_00659	0.00159525	0.9903	0.993792	RAB GDP/GTP EXCHANGE FACTOR	15.0559	15.0392
PITG_00660	-0.305086	0.0459708	0.0939578	NUCLEAR CONTROL OF ATPASE PROTEIN 2	7.66252	9.46699
PITG_00661	-0.774158	0.132856	0.215911	DEOXYHYPUSINE SYNTHASE	9.37003	16.0245
PITG_00662	0.200042	0.018389	0.0459726		16.3706	14.251
PITG_00663	0.227214	0.308727	0.418192	RIBOSOMAL RNA METHYLTRANSFERASE ;PRE-RRNA PROCESSING PROTEIN FTSJ3	50.2654	42.9409
PITG_00664	-0.239306	0.0127451	0.0344934		19.5465	23.0731
PITG_00665	-0.196488	0.00780575	0.0236625	VESICLE TRANSPORT V-SNARE 13; SHORT=ATVTI13; ALTNAME: VESICLE SOLUBLE NSF ATTACHMENT PROTEIN RECEPTOR 13; ALTNAME: VESICLE TRANSPORT V-SNARE PROTEIN VTI13	28.6107	32.7851
PITG_00666	0.394321	0.0993784	0.172174	DI-GLUCOSE BINDING PROTEIN WITH KINESIN MOTOR DOMAIN	11.341	8.62878
PITG_00668	0.380717	0.1701	0.262138	OVARIAN CARCINOMA ANTIGEN CA125-RELATED ;OVARIAN CARCINOMA ANTIGEN CA125-RELATED	19.9751	15.342
PITG_00669	0.0729548	0.781787	0.843054		5.8216	5.53453
PITG_00670	0.821097	1.25469e-05	0.000270233		7.71336	4.36585
PITG_00671	0.63815	0.000605238	0.00353656		7.99884	5.13955
PITG_00672	-0.0519894	0.707153	0.783156		5.8605	6.07554
PITG_00673	1.19185	3.8939e-06	0.000135638	CARBONIC ANHYDRASE	6.27908	2.7486
PITG_00674	0.343651	0.138735	0.223294	CARBONIC ANHYDRASE	15.3013	12.0581
PITG_00675	-0.109228	0.337742	0.448055	EXOCYST COMPLEX COMPONENT 8	6.60572	7.12527
PITG_00676	0.544338	4.39003e-05	0.000594253	REGULATOR OF CHROMOSOME CONDENSATION ;REGULATOR OF CHROMOSOME CONDENSATION	48.3345	33.1432
PITG_00680	0.283431	0.000151323	0.00133435		34.7734	28.571
PITG_00681	0.0797519	0.374338	0.484964	RAB1A, MEMBER RAS ONCOGENE FAMILY	91.276	86.3672
PITG_00682	0.254588	0.00298093	0.011301	CARBONIC ANHYDRASE	106.663	89.4073
PITG_00683	-0.0635536	0.572537	0.66856	TRANSCRIPTION INITIATION FACTOR TFIID SUBUNIT 12; ALTNAME: TRANSCRIPTION INITIATION FACTOR TFIID 20 KDA SUBUNITS; SHORT=TAFII-20; SHORT=TAFII20	30.9075	32.2995
PITG_00684	-0.148563	0.360332	0.471201	HISTIDINE TRIAD NUCLEOTIDE-BINDING PROTEIN 3	11.2572	12.4782
PITG_00685	0.0553029	0.304165	0.413562		9.13696	8.79334
PITG_00686	0.910726	3.97162e-05	0.000559752	TYROSYL-DNA PHOSPHODIESTERASE 1 ;TYROSYL-DNA PHOSPHODIESTERASE 1	19.9884	10.6322
PITG_00687	0.343494	0.00070225	0.00392996	;ALPHA/BETA HYDROLASE FOLD-1 DOMAIN-CONTAINING PROTEIN	10.0002	7.88146
PITG_00688	-0.0327978	0.671819	0.754534	CYTOCHROME C OXIDASE ASSEMBLY PROTEIN COX15 ;CYTOCHROME C OXIDASE ASSEMBLY PROTEIN COX15 HOMOLOG	19.7135	20.1668
PITG_00689	0.846401	0.000915084	0.00474206	SOLUTE CARRIER FAMILY 25 MEMBER 40	38.0766	21.1771
PITG_00691	0.531181	0.0439025	0.0906446	PROPROTEIN CONVERTASE SUBTILISIN/KEXIN ;PROPROTEIN CONVERTASE SUBTILISIN/KEXIN	1.93477	1.33884
PITG_00692	-0.334121	0.140428	0.22545	12-OXOPHYTODIENOATE REDUCTASE 1-RELATED	1.81504	2.28806
PITG_00693	-0.307058	0.0470821	0.0958191	PROBABLE PROTON ATPASE 1B; ALTNAME: LDH1B	166.688	206.224
PITG_00694	-1.22382	0.0975293	0.169608	SULFATE TRANSPORTER	11.0976	25.9202
PITG_00695	-0.328556	0.124068	0.204768	IMPORTIN-9	32.2226	40.4638
PITG_00696	-0.793987	0.00375765	0.0135031		3.83583	6.65079
PITG_00697	-0.36235	0.011219	0.0312354		66.3135	85.2472
PITG_00698	0.10521	0.34803	0.459018		3.77115	3.50592
PITG_00699	-0.412424	0.00370298	0.0133697	DYNACTIN SUBUNIT P25 ;DYNACTIN SUBUNIT 5	12.3829	16.4806
PITG_00701	0.194081	0.206973	0.30575	MANGANESE-DEPENDENT ADP-RIBOSE/CDP-ALCOHOL DIPHOSPHATASE	5.39144	4.71281
PITG_00702	-0.316119	0.0746817	0.137718		182.847	227.64
PITG_00703	-0.946416	0.000263305	0.00195109	2,4-DIENOYL-COA REDUCTASE [NADPH]	18.0188	34.7236
PITG_00704	-0.243357	0.258388	0.363937	E3 UBIQUITIN-PROTEIN LIGASE UBR7 ;E3 UBIQUITIN-PROTEIN LIGASE UBR7	11.0899	13.1276
PITG_00705	-0.0564793	0.813464	0.867561	CELL GROWTH-REGULATING NUCLEOLAR PROTEIN; ALTNAME: PROTEIN EXPRESSED IN MALE LEPTOTENE AND ZYGOTENE SPERMATOCYTES 264; SHORT=MLZ-264	4.44251	4.61987
PITG_00706	-0.0419107	0.841091	0.888111	ISOAMYL ACETATE-HYDROLYZING ESTERASE 1	2.55422	2.62951
PITG_00708	-0.0219144	0.851968	0.895993	THIOREDOXIN-LIKE 1-1, CHLOROPLASTIC-RELATED	197.353	200.374
PITG_00709	0.120864	0.223448	0.324602	SEC14 RELATED PROTEIN	10.0984	9.2869
PITG_00710	0.109301	0.450488	0.559658	ISOAMYL ACETATE-HYDROLYZING ESTERASE 1	8.78867	8.14743
PITG_00711	0.325351	0.235299	0.337964	ISOAMYL ACETATE-HYDROLYZING ESTERASE 1	6.14767	4.90648
PITG_00712	0.351432	0.0121568	0.0331832	ISOAMYL ACETATE-HYDROLYZING ESTERASE 1 ;ISOAMYL ACETATE-HYDROLYZING ESTERASE 1	9.15404	7.17499
PITG_00713	-0.3301	0.0385371	0.082009	TRANSPORTER B0361.11-RELATED	6.00912	7.55407
PITG_00714	0.625592	0.00115955	0.0056269	SERINE/THREONINE-PROTEIN PHOSPHATASE 6 REGULATORY ANKYRIN REPEAT SUBUNIT B; SHORT=PP6-ARS-B; SHORT=SERINE/THREONINE-PROTEIN PHOSPHATASE 6 REGULATORY SUBUNIT ARS-B; ALTNAME: ANKYRIN REPEAT DOMAIN-CONTAINING PROTEIN 44	7.38915	4.7893
PITG_00715	1.64701	0.00081555	0.0043772	THIOREDOXIN H2	94.0784	30.0394
PITG_00716	1.42506	0.00163072	0.00724467	THIOREDOXIN H2	115.156	42.8846
PITG_00717	0.0637119	0.505923	0.610113	MYOSIN ;PROTEIN TAG-278-RELATED	14.4793	13.8538
PITG_00718	-0.263137	0.0476542	0.0967331		7.07104	8.48585
PITG_00719	0.389328	0.0766367	0.140355	ACETYL-COENZYME A SYNTHETASE; ALTNAME: ACETATE--COA LIGASE; ALTNAME: ACYL-ACTIVATING ENZYME	116.302	88.7949
PITG_00720	0.389829	0.340471	0.451184	ACETYL-COENZYME A SYNTHETASE; ALTNAME: ACETATE--COA LIGASE; ALTNAME: ACYL-ACTIVATING ENZYME	264.363	201.767
PITG_00721	-0.472438	0.153162	0.241081	ACETYL-COENZYME A SYNTHETASE; ALTNAME: ACETATE--COA LIGASE; ALTNAME: ACYL-ACTIVATING ENZYME	47.2602	65.5713
PITG_00724	-0.0051829	0.943774	0.961128		36.1571	36.2872
PITG_00725	-0.116457	0.114677	0.192876	N-ACETYLGLUCOSAMINE-1-PHOSPHOTRANSFERASE SUBUNITS ALPHA/BETA	23.0045	24.9385
PITG_00726	-0.153163	0.216415	0.31669		23.4919	26.1231
PITG_00729	-0.110549	0.211969	0.311684		28.2264	30.4743
PITG_00730	-2.34016	0.000392402	0.00256895		1.80794	9.15465
PITG_00731	-1.8666	0.0011186	0.00547228	FOLATE-BIOPTERIN TRANSPORTER 1, CHLOROPLASTIC	1.39803	5.09823
PITG_00732	0.266935	0.0456585	0.0934958	PHOSPHATIDYLINOSITOL KINASE TRANSFERASE;KINASE ;PHOSPHATIDYLINOSITOL 4-KINASE	15.5545	12.9271
PITG_00733	0.354683	6.17891e-05	0.000740528	SIGNAL PEPTIDE PEPTIDASE ;MINOR HISTOCOMPATIBILITY ANTIGEN H13	106.111	82.9834
PITG_00734	0.293409	0.00113399	0.00552134	PROTEIN Y4YB	24.1684	19.7207
PITG_00735	0.263979	0.00074978	0.00410996		19.1557	15.9526
PITG_00737	1.58537	2.6025e-06	0.000104217		562.725	187.522
PITG_00743	-0.560557	0.000445967	0.00283904	N-ACETYLGLUCOSAMINE-1-PHOSPHOTRANSFERASE SUBUNITS ALPHA/BETA; ALTNAME: GLCNAC-1-PHOSPHOTRANSFERASE SUBUNITS ALPHA/BETA; ALTNAME: STEALTH PROTEIN GNPTAB; ALTNAME: UDP-N-ACETYLGLUCOSAMINE-1-PHOSPHOTRANSFERASE SUBUNITS ALPHA/BETA; CONTAINS:	3.61994	5.33883
PITG_00744	-0.526076	0.00461283	0.0157711		7.56435	10.8927
PITG_00745	-0.0528537	0.779056	0.840923	N-ACETYLGLUCOSAMINE-1-PHOSPHOTRANSFERASE SUBUNITS ALPHA/BETA	8.92087	9.25374
PITG_00746	1.13185	0.000205117	0.00164475	ANCIENT CONSERVED DOMAIN PROTEIN-RELATED	53.1153	24.2381
PITG_00747	0.222798	0.101527	0.175306	HYDROXYMETHYLGLUTARYL-COA LYASE, MITOCHONDRIAL; SHORT=HL; SHORT=HMG-COA LYASE; ALTNAME: 3-HYDROXY-3-METHYLGLUTARATE-COA LYASE	105.568	90.4617
PITG_00748	0.305043	0.210033	0.309519		22.5434	18.247
PITG_00754	-0.667377	0.00110129	0.00541137	PUTATIVE GAMMA-GLUTAMYLTRANSFERASE YWRD; ALTNAME: GLUTATHIONE HYDROLASE; CONTAINS:	12.7774	20.2928
PITG_00755	-0.798838	0.000939733	0.00482122		5.1413	8.94433
PITG_00756	-0.137383	0.482166	0.588312	CARBOXYPEPTIDASE B2; ALTNAME: CARBOXYPEPTIDASE R; SHORT=CPR; ALTNAME: CARBOXYPEPTIDASE U; SHORT=CPU; ALTNAME: THROMBIN-ACTIVABLE FIBRINOLYSIS INHIBITOR; SHORT=TAFI	62.3294	68.5566
PITG_00757	-0.915539	0.000994699	0.00501984	PUTATIVE GAMMA-GLUTAMYLTRANSFERASE YWRD; ALTNAME: GLUTATHIONE HYDROLASE; CONTAINS:	10.6774	20.1406
PITG_00761	-0.547674	0.284285	0.392152	SERINE/THREONINE KINASE	7.74688	11.3238
PITG_00762	-0.126271	0.574736	0.670367		8.70995	9.50664
PITG_00763	-0.157075	0.0383654	0.0817618		50.2999	56.0856
PITG_00764	-0.223777	0.00705905	0.0218755	V-TYPE PROTON ATPASE SUBUNIT H	120.319	140.507
PITG_00765	0.130245	0.199221	0.297154	NUCLEOTIDE KINASE ;NUCLEOTIDE KINASE	89.4248	81.7053
PITG_00766	0.321607	0.00118084	0.00568992	CONSERVED OLIGOMERIC GOLGI COMPLEX SUBUNIT 4	11.5928	9.27627
PITG_00770	0.115162	0.0343083	0.0749794	CBP/P300-RELATED ;CBP/P300-RELATED	29.9922	27.6911
PITG_00771	0.11348	0.035433	0.0767835	FERREDOXIN-RELATED	29.4692	27.2401
PITG_00772	0.551596	0.172405	0.264682	GLYCEROL-3-PHOSPHATE TRANSPORTER 5-RELATED	2.06256	1.40721
PITG_00777	-7.41958	4.12118e-06	0.000140256		0	1.71205
PITG_00778	0.239742	0.0924956	0.162887		35.8063	30.3242
PITG_00782	0.52135	0.000977687	0.00496076	PROTEIN PHOSPHATASE 2C ;PROTEIN PHOSPHATASE 2C	12.3398	8.5974
PITG_00783	0.572236	0.00271756	0.0105324	PEPTIDYL-PROLYL CIS-TRANS ISOMERASE ;PEPTIDYL-PROLYL CIS-TRANS ISOMERASE-LIKE 2	17.1001	11.5011
PITG_00786	-0.453883	6.95048e-05	0.000797963	RING FINGER PROTEIN 26 RNF26 ;RING FINGER PROTEIN 26	15.518	21.2553
PITG_00787	-0.0391708	0.77891	0.840833	EXPORTIN-1	77.7487	79.8886
PITG_00788	0.720307	0.000250089	0.00188447		10.8775	6.60229
PITG_00789	2.21214	0.000174027	0.00147411		40.9312	8.83356
PITG_00790	0.340437	0.0128138	0.0346513	WD-40 REPEAT PROTEIN ;WD REPEAT-CONTAINING PROTEIN 16	10.8626	8.57927
PITG_00791	0.210997	0.449585	0.558848	DEAD-BOX ATP-DEPENDENT RNA HELICASE 22	13.8318	11.9499
PITG_00792	-0.330742	0.47202	0.579624		33.6934	42.3749
PITG_00795	0.257103	0.100251	0.173395		49.6773	41.5683
PITG_00797	0.0364774	0.59777	0.690549	DYNEIN ASSEMBLY FACTOR WITH WDR REPEAT DOMAINS 1; ALTNAME: OUTER ROW DYNEIN ASSEMBLY PROTEIN 16	79.6704	77.6813
PITG_00804	-0.0443413	0.400507	0.51129	CHAPERONIN ;T-COMPLEX PROTEIN 1 SUBUNIT DELTA	208.806	215.324
PITG_00805	1.01861	0.00186836	0.00798892	CELLOBIOSE DEHYDROGENASE; SHORT=CDH; ALTNAME: CELLOBIOSE-QUINONE OXIDOREDUCTASE	3.35352	1.65527
PITG_00806	1.03254	0.000111224	0.00108983	PHOSPHOGLYCERATE MUTASE	22.1839	10.8446
PITG_00809	-0.0159247	0.887858	0.92241		4.71621	4.76856
PITG_00809b	-0.000652724	0.994413	0.996142		13.7192	13.7254
PITG_00818	0.139568	0.180187	0.274176		20.5663	18.6699
PITG_00819	-0.0230283	0.924664	0.948637		16.3921	16.6558
PITG_00820	0.615401	0.100849	0.174249		6.69773	4.37194
PITG_00827	0.162413	0.267079	0.373074	PROHIBITIN	183.178	163.675
PITG_00828	0.157286	0.56651	0.663333	SERINE-PROTEIN KINASE ATM	5.75955	5.16465
PITG_00828b	0.191718	0.0413874	0.0866286		13.5975	11.9054
PITG_00829	-0.111558	0.444402	0.554156		16.7182	18.0623
PITG_00830	-0.605347	0.00715533	0.0221175		6.6531	10.1217
PITG_00833	-0.049464	0.854694	0.897788		1215.9	1258.31
PITG_00834	-0.506357	0.00737389	0.0226372		4.78004	6.78985
PITG_00839	-0.510274	0.0111985	0.0311846		5.61779	8.00153
PITG_00840	-0.814946	0.011247	0.0312873		101.964	179.379
PITG_00841	-1.16283	0.00515286	0.017174		1.69869	3.80331
PITG_00842	-1.30714	0.011794	0.032451	E3 UBIQUITIN-PROTEIN LIGASE RGLG1; ALTNAME: RING DOMAIN LIGASE 1	34.6384	85.7125
PITG_00843	-3.33576	7.04523e-08	1.35866e-05	ACID PHOSPHATASE RELATED	1.66562	16.8167
PITG_00844	0.81386	0.187416	0.282922	E3 UBIQUITIN-PROTEIN LIGASE RGLG2; ALTNAME: RING DOMAIN LIGASE 2	1.88917	1.07467
PITG_00845	-0.42544	0.0237028	0.055839	CYCLIC NUCLEOTIDE PHOSPHODIESTERASE ;CYCLIC NUCLEOTIDE PHOSPHODIESTERASE	6.36597	8.54938
PITG_00846	0.302584	0.228815	0.330747	E3 UBIQUITIN-PROTEIN LIGASE RGLG1; ALTNAME: RING DOMAIN LIGASE 1	13.17	10.6782
PITG_00848	0.309812	0.116043	0.194691		21.8596	17.6352
PITG_00849	-0.609495	0.00571586	0.0186326		17.5502	26.7768
PITG_00850	-0.317433	0.0244446	0.0572086	THIOREDOXIN-DEPENDENT PEROXIDE REDUCTASE, MITOCHONDRIAL; ALTNAME: ANTIOXIDANT PROTEIN 1; SHORT=AOP-1; ALTNAME: PRX III; ALTNAME: PERIOREDOXIN-3; ALTNAME: PROTEIN MER5	141.833	176.74
PITG_00853	-0.0564247	0.443464	0.553201	ZINC FINGER MATRIN-TYPE PROTEIN 2	16.3211	16.9721
PITG_00854	-0.343141	0.00309848	0.0116411	CHAPERONIN	37.1168	47.0832
PITG_00855	-0.586169	5.31105e-05	0.000670145		35.5924	53.4333
PITG_00856	-0.161274	0.074119	0.136945	THIOREDOXIN ;NUCLEOREDOXIN-LIKE PROTEIN 2	7.47245	8.35625
PITG_00857	-0.197336	0.0114577	0.0317149	THIOREDOXIN ;THIOREDOXIN	71.9336	82.4776
PITG_00858	-0.109621	0.0110727	0.0309117	SERINE/THREONINE KINASE ;CBL-INTERACTING SERINE/THREONINE-PROTEIN KINASE 8	30.6341	33.0525
PITG_00861	0.426233	0.107891	0.183868		7.05251	5.2485
PITG_00863	-0.0346225	0.355944	0.467061	ATP-DEPENDENT RNA HELICASE ME31B-RELATED	56.2924	57.6597
PITG_00864	0.216118	0.4449	0.554482		18.6615	16.0653
PITG_00867	-0.101972	0.124141	0.20481	LA-RELATED PROTEIN 6; ALTNAME: ACHERON; SHORT=ACHN; ALTNAME: LA RIBONUCLEOPROTEIN DOMAIN FAMILY MEMBER 6	30.0159	32.2142
PITG_00869	-1.65664	0.00282314	0.0108442	OXIDOREDUCTASE, 2OG-FE II OXYGENASE FAMILY PROTEIN	0.96951	3.05669
PITG_00871	0.404072	0.0197049	0.0483672	OXIDOREDUCTASE, 2OG-FE II OXYGENASE FAMILY PROTEIN	13.1188	9.9142
PITG_00877	0.676895	0.0221905	0.0531721	PROTEIN TOS1	2.37414	1.48505
PITG_00878	-0.901434	0.00414557	0.0145721	OXIDOREDUCTASE, 2OG-FE II OXYGENASE FAMILY PROTEIN	11.5204	21.5193
PITG_00879	0.13348	0.332578	0.442918	RIBOSOMAL PROTEIN L30	823.563	750.784
PITG_00880	0.114735	0.383761	0.49445	;2-AMINOETHANETHIOL DIOXYGENASE	404.599	373.668
PITG_00882	0.265781	0.0862156	0.154101	ATP-BINDING CASSETTE SUB-FAMILY A MEMBER 2	20.0099	16.6432
PITG_00883	1.16518	4.71686e-05	0.000620945		31.9159	14.2316
PITG_00884	0.0544832	0.37725	0.487839	CELL DIVISION TOPOLOGICAL SPECIFICITY FACTOR	67.1775	64.6879
PITG_00885	0.0429227	0.466222	0.574297	BREAST CANCER TYPE 1 SUSCEPTIBILITY PROTEIN BRCA1	15.9531	15.4855
PITG_00886	0.0571469	0.668556	0.751612	TWISTER ;TWISTER	10.2298	9.83254
PITG_00887	0.0775093	0.448608	0.557944	DUAL SPECIFICITY PROTEIN PHOSPHATASE ;DUAL SPECIFICITY PROTEIN PHOSPHATASE	4.78433	4.53407
PITG_00888	-0.388258	0.229427	0.331374		4.24622	5.5575
PITG_00889	0.0772747	0.574573	0.670235		6.68502	6.33637
PITG_00894	-0.402714	0.233245	0.335663		18.701	24.7226
PITG_00896	-0.237706	0.0621295	0.119086	PROBABLE PHOSPHATIDYLINOSITOL PHOSPHATE KINASE DDB_G0267588	7.4306	8.76154
PITG_00897	0.251393	0.08829	0.157136	LEUCINE-RICH REPEAT AND GUANYLATE KINASE DOMAIN-CONTAINING PROTEIN	3.69511	3.10421
PITG_00898	-0.249627	0.431517	0.541776		14.883	17.6944
PITG_00899	-0.197073	0.0102449	0.0290725	PREFOLDIN SUBUNIT 3	18.5041	21.2125
PITG_00907	7.6239	5.35409e-06	0.000162016	SUGAR TRANSPORTER ;SUGAR TRANSPORTER	6.3298	0.0320899
PITG_00908	8.53547	1.48149e-06	8.00545e-05	SUGAR TRANSPORTER ;SUGAR TRANSPORTER	3.7105	0
PITG_00909	-0.0810804	0.67845	0.75929	HEPATOCELLULAR CARCINOMA-ASSOCIATED ANTIGEN ;METHYLTRANSFERASE-LIKE PROTEIN 23	208.891	220.966
PITG_00910	-0.0870293	0.658699	0.743092	ELONGATION FACTOR 1-BETA-RELATED	535.921	569.245
PITG_00911	0.397967	0.00519143	0.0172596		12.4348	9.43709
PITG_00912	-0.842645	0.00279178	0.0107546	3-HYDROXYISOBUTYRATE DEHYDROGENASE	201.143	360.717
PITG_00913	0.193286	0.212798	0.312732	3-HYDROXYISOBUTYRATE DEHYDROGENASE	23.688	20.7178
PITG_00914	-0.236682	0.00020215	0.00162773	NUCLEAR TRANSCRIPTION FACTOR Y SUBUNIT GAMMA	70.3322	82.871
PITG_00916	0.637413	0.00370813	0.0133827		6.23856	4.01055
PITG_00917	-0.905109	0.0362839	0.0781225	SUGAR TRANSPORTER ;SUGAR TRANSPORTER	0.876416	1.64125
PITG_00919	1.07455	0.00143759	0.00662571	SUGAR TRANSPORTER ;SUGAR TRANSPORTER	19.2454	9.13804
PITG_00921	0.403646	0.0016658	0.00734589	PHOSPHOLIPASE D ;PHOSPHOLIPASE D	660.113	499.009
PITG_00923	1.7167	6.20379e-05	0.000741517	PHOSPHOLIPASE D ;PHOSPHOLIPASE D	3.13157	0.952764
PITG_00927	1.92305	0.000726204	0.00401695	ISOAMYL ACETATE-HYDROLYZING ESTERASE 1	4.52119	1.19222
PITG_00928	-0.0824975	0.540028	0.639793		2.05157	2.1723
PITG_00930	-0.411758	0.111581	0.188791	COMPLEMENT COMPONENT 1 ;COMPLEMENT COMPONENT 1	125.08	166.394
PITG_00931	-0.0886173	0.181547	0.275924	SMALL GLUTAMINE-RICH TETRATRICOPEPTIDE REPEAT-CONTAINING PROTEIN ALPHA	97.5217	103.7
PITG_00932	-0.200124	0.0347306	0.0756524		7.79089	8.95015
PITG_00933	0.204731	0.3991	0.509932		5.02573	4.36083
PITG_00934	0.306238	0.000119512	0.0011434		7.38125	5.96957
PITG_00935	-0.120235	0.392105	0.503253	SUGAR TRANSPORTER ;SUGAR TRANSPORTER	3.35937	3.65133
PITG_00936	0.372776	0.000313209	0.0021959		14.8216	11.4466
PITG_00937	0.660707	0.00405974	0.0143421		9.51967	6.02184
PITG_00938	0.432149	0.000816059	0.00437817	GUANYL-NUCLEOTIDE EXCHANGE FACTOR GUANYL-NUCLEOTIDE EXCHANGE FACTOR;G-PROTEIN MODULATOR;ENZYME MODULATOR;PROTEIN BOI2	21.4197	15.8754
PITG_00939	0.44001	0.000309952	0.00218075	DOMAIN OF UNKNOWN FUNCTION 71 DUF71 -CONTAINING PROTEIN ;DIPHTHINE--AMMONIA LIGASE	18.5677	13.6868
PITG_00940	0.19668	0.0149749	0.0391572	FIP1-LIKE 1 PROTEIN ;PRE-MRNA 3'-END-PROCESSING FACTOR FIP1	22.95	20.0251
PITG_00941	-0.101639	0.811304	0.865879	60S RIBOSOMAL PROTEIN L21 ;RIBOSOMAL PROTEIN L21	1336.09	1433.61
PITG_00942	-0.29863	0.00276695	0.0106867	PIH1 DOMAIN-CONTAINING PROTEIN 1	28.4945	35.0475
PITG_00943	0.0844075	0.453172	0.562209	PROLINE SYNTHETASE CO-TRANSCRIBED BACTERIAL HOMOLOG PROTEIN	31.3069	29.5278
PITG_00944	0.543574	0.211019	0.310663	FYVE-FINGER-CONTAINING RAB5 EFFECTOR PROTEIN RABENOSYN-5-RELATED	5.73501	3.93461
PITG_00945	0.376403	0.0601921	0.116138		7.86075	6.05558
PITG_00946	0.210182	0.239698	0.343157	PUTATIVE ANKYRIN REPEAT PROTEIN R863	4.14461	3.58272
PITG_00947	0.283029	0.00160891	0.00718502	TRANSCRIPTION INITIATION FACTOR TFIID SUBUNIT 13	16.3883	13.469
PITG_00948	-1.73586	0.000367327	0.00246019		2.06084	6.86423
PITG_00952	-0.313837	0.00357067	0.0129994	ASPARTATE BETA-HYDROXYLASE DOMAIN-CONTAINING PROTEIN 2	42.284	52.5595
PITG_00953	-0.301319	0.00257345	0.0101394	TRAFFICKING PROTEIN PARTICLE COMPLEX SUBUNIT 6B	34.274	42.2348
PITG_00954	0.0121505	0.860124	0.901722		29.4858	29.2385
PITG_00955	0.23803	0.00231328	0.00939001		92.455	78.3928
PITG_00957	-3.55732	1.69353e-07	2.09731e-05		0.949671	11.1798
PITG_00962	-0.257469	0.0415532	0.0868398		36.5512	43.6925
PITG_00963	-0.0965994	0.74376	0.814058	T-COMPLEX-ASSOCIATED TESTIS-EXPRESSED PROTEIN 1	4.23313	4.52627
PITG_00964	0.00168641	0.98785	0.992376		42.7038	42.6539
PITG_00965	-0.0697422	0.466767	0.574671		17.7789	18.6595
PITG_00966	0.115069	0.142068	0.227456	CONDENSIN-2 COMPLEX SUBUNIT D3	7.09835	6.55418
PITG_00967	-0.131309	0.266443	0.37238	NUCLEIC ACID-BINDING, OB-FOLD-LIKE PROTEIN	86.786	95.0556
PITG_00970	-0.321252	0.136159	0.220156		2.35184	2.93843
PITG_00972	0.295292	0.325167	0.43496	ALDEHYDE REDUCTASE YAHK	15.968	13.0125
PITG_00973	-0.311028	0.0228849	0.0543541	E3 UBIQUITIN-PROTEIN LIGASE RGLG2; ALTNAME: RING DOMAIN LIGASE 2	17.7344	22.0012
PITG_00974	-0.544944	0.000366113	0.00245452	PROTEIN YIPF6; ALTNAME: YIP1 FAMILY MEMBER 6	35.3166	51.5256
PITG_00978	-0.157254	0.084506	0.151795		32.323	36.0454
PITG_00979	-0.168813	0.0695184	0.130353	NUCLEAR AUTOANTIGENIC SPERM PROTEIN NASP -RELATED ;NUCLEAR AUTOANTIGENIC SPERM PROTEIN NASP -RELATED	33.4102	37.5575
PITG_00979b	-0.106109	0.618311	0.708646		41.1888	44.3324
PITG_00980	0.0905732	0.322198	0.432019	NUCLEAR CAP-BINDING PROTEIN SUBUNIT 1	34.9421	32.8158
PITG_00981	0.899449	0.000438192	0.00279886		18.0294	9.66542
PITG_00982	-0.039331	0.535507	0.635922	SWI/SNF-RELATED MATRIX-ASSOCIATED ACTIN-DEPENDENT REGULATOR OF CHROMATIN SUBFAMILY-RELATED ;CHROMODOMAIN-HELICASE-DNA-BINDING PROTEIN 4	21.0269	21.608
PITG_00983	-0.213735	0.18791	0.283571	PROBABLE UDP-N-ACETYLGLUCOSAMINE--PEPTIDE N-ACETYLGLUCOSAMINYLTRANSFERASE SEC; ALTNAME: PROTEIN SECRET AGENT	19.6749	22.8168
PITG_00984	-0.174705	0.173301	0.265846	OVARIAN CANCER GENE-2 PROTEIN-RELATED ;OVARIAN CANCER-ASSOCIATED GENE 2 PROTEIN	16.3486	18.4532
PITG_00986	-0.291842	0.0293029	0.065992	PEROXIREDOXIN-4; ALTNAME: PEROXIREDOXIN IV; SHORT=PRX-IV	186.086	227.807
PITG_00988	0.17265	0.0272042	0.0621551	MYB-RELATED PROTEIN A	33.5066	29.7275
PITG_00989	0.301876	0.0143487	0.0379953	PROBABLE LYSINE-SPECIFIC DEMETHYLASE JMJ14; ALTNAME: JUMONJI DOMAIN-CONTAINING PROTEIN 14; ALTNAME: JUMONJI DOMAIN-CONTAINING PROTEIN 4; ALTNAME: LYSINE-SPECIFIC HISTONE DEMETHYLASE JMJ14; ALTNAME: PROTEIN JUMONJI 14	15.8698	12.8736
PITG_00990	0.893827	2.46017e-05	0.000416819	PROTEIN FAM151A	19.9208	10.7211
PITG_00991	0.146605	0.490264	0.596062	AMINO ACID TRANSPORTER	7.59918	6.8649
PITG_00994	-0.136789	0.000978092	0.00496093		51.3298	56.4348
PITG_00995	-0.309921	0.00462752	0.0158092		63.3042	78.4745
PITG_00996	1.18073	0.00182876	0.00786739		2.62339	1.15725
PITG_00997	-0.187884	0.250159	0.354775	CYTOCHROME B-C1 COMPLEX SUBUNIT 7-2; ALTNAME: COMPLEX III SUBUNIT VII	212.305	241.835
PITG_00998	0.0603855	0.734157	0.806252	DYNEIN HEAVY CHAIN 6, AXONEMAL	5.60695	5.37711
PITG_00999	0.0900756	0.697114	0.774797	SERINE-THREONINE PROTEIN KINASE	51.8806	48.7404
PITG_01001	-0.323071	0.0394683	0.083553	;PROTEIN Y45F10A.7, ISOFORM A	5.68205	7.10819
PITG_01003	-0.390954	0.294765	0.403778	TRANSMEMBRANE AND TPR REPEAT-CONTAINING PROTEIN 4	7.90696	10.3681
PITG_01004	-0.111218	0.280483	0.387909		473.337	511.27
PITG_01005	-0.0353552	0.82646	0.876737		9.08706	9.3125
PITG_01006	-0.0487922	0.758908	0.825571	SERINE-THREONINE PROTEIN KINASE	10.3036	10.6581
PITG_01016	-0.371651	0.113501	0.191387	SERINE-THREONINE PROTEIN KINASE	3.90008	5.04605
PITG_01017	9.81348	4.28762e-06	0.000143367	SERINE-THREONINE PROTEIN KINASE	5.85349	0.00650524
PITG_01019	0.0927758	0.726064	0.799926	U3 SMALL NUCLEOLAR RNA-ASSOCIATED PROTEIN 14; SHORT=U3 SNORNA-ASSOCIATED PROTEIN 14; ALTNAME: U THREE PROTEIN 14	18.2351	17.0994
PITG_01020	-0.790217	0.00290147	0.0110587		7.83478	13.5489
PITG_01024	0.170794	0.402406	0.513371		7.13889	6.34186
PITG_01025	-0.176976	0.243526	0.347357		6.19289	7.00113
PITG_01027	-0.019452	0.88914	0.923383	SF-ASSEMBLIN	3.48801	3.53536
PITG_01029	-0.609965	0.236201	0.339042	PECTINESTERASE; SHORT=PE; ALTNAME: PECTIN METHYLESTERASE	4.8106	7.34204
PITG_01030	0.180105	0.080672	0.146046	SUPPRESSOR OF SWI4 1 HOMOLOG	66.7908	58.9521
PITG_01031	0.114354	0.150949	0.238448	CHASCON, ISOFORM A-RELATED	91.811	84.8146
PITG_01033	0.0958815	0.135291	0.219108	MITOCHONDRIAL METAL TRANSPORTER 1-RELATED	20.5736	19.2508
PITG_01034	0.167672	0.104569	0.179378	SOLUTE CARRIER FAMILY 25 MEMBER 34	37.0347	32.9712
PITG_01035	0.278521	0.107883	0.183868	TRNA PSEUDOURIDINE SYNTHASE D ;PSEUDOURIDYLATE SYNTHASE 7 HOMOLOG	12.7983	10.5514
PITG_01036	0.25284	0.0367305	0.0789317	PHENYLALANYL-TRNA SYNTHETASE ;PHENYLALANYL-TRNA SYNTHETASE	47.0086	39.4516
PITG_01039	0.141146	0.241514	0.345223	PUTATIVE ANKYRIN REPEAT PROTEIN R873	2.26519	2.05407
PITG_01040	-0.248609	0.580578	0.675413	RAS-RELATED PROTEIN RAB-28	558.817	663.909
PITG_01041	-0.239126	0.601751	0.69371	60S ACIDIC RIBOSOMAL PROTEIN FAMILY MEMBER ;60S ACIDIC RIBOSOMAL PROTEIN P2	1395.21	1646.73
PITG_01042	0.272103	0.0360553	0.0777807	60S RIBOSOMAL PROTEIN L22-RELATED	1014.41	840.045
PITG_01043	0.152743	0.11787	0.197061	RIBOSOMAL PROTEIN S6 KINASE	303.426	272.943
PITG_01044	0.0795281	0.0221042	0.0530017	RAD50 ;DNA REPAIR PROTEIN RAD50	15.9663	15.11
PITG_01045	0.175577	0.165066	0.255913	TRNA PSEUDOURIDINE SYNTHASE D ;PSEUDOURIDYLATE SYNTHASE 7 HOMOLOG	16.2423	14.3811
PITG_01046	-0.0985733	0.718477	0.79307	METALLO-BETA-LACTAMASE RELATED	12.7566	13.6587
PITG_01047	0.064353	0.276965	0.384119	FYVE-FINGER-CONTAINING RAB5 EFFECTOR PROTEIN RABENOSYN-5-RELATED	15.9165	15.2221
PITG_01048	0.371903	0.000229652	0.00177961		42.2257	32.6304
PITG_01049	0.12025	0.0701518	0.131228	DEPHOSPHO-COA KINASE-RELATED ;DEPHOSPHO-COA KINASE-RELATED	21.1226	19.4334
PITG_01050	-1.07151	0.0705225	0.131774	CATIONIC AMINO ACID TRANSPORTER 3	67.2922	141.423
PITG_01051	0.714141	0.0467324	0.0951943		2.5782	1.57159
PITG_01051b	-0.121811	0.303007	0.41228		5.2371	5.69849
PITG_01052	1.72418	5.21363e-06	0.00015884		11.2775	3.41337
PITG_01053	0.295101	0.119337	0.19887	AMINO ACID PERMEASE YFNA	11.085	9.03447
PITG_01054	0.183207	0.111974	0.189336	PROTEIN ALWAYS EARLY 2; SHORT=ATALY2	7.62744	6.71782
PITG_01055	0.192051	0.253037	0.358097		8.30995	7.27421
PITG_01056	-0.273365	0.118668	0.197977	TRANSCRIPTIONAL ACTIVATOR MYB	16.5055	19.949
PITG_01057	-0.154662	0.0552439	0.108596		6.09352	6.78306
PITG_01058	0.130673	0.0465033	0.0948432	OS-9-RELATED ;PROTEIN OS-9	19.8403	18.1223
PITG_01062	1.79119	0.000213889	0.0016881	S-ADENOSYLMETHIONINE DECARBOXYLASE ;S-ADENOSYLMETHIONINE DECARBOXYLASE PROENZYME	115.994	33.5147
PITG_01063	1.76035	0.000204288	0.00164007		28.836	8.51169
PITG_01064	-0.331726	0.297927	0.406969	PROTEASOME REGULATOR PA28 ;PROTEASOME REGULATOR PA28	103.388	130.116
PITG_01065	0.255535	0.00110932	0.00544349	FOLYLPOLYGLUTAMATE SYNTHASE-RELATED ;DIHYDROFOLATE SYNTHETASE-RELATED	27.2605	22.8355
PITG_01066	-0.310171	0.0345391	0.0753728	HYPOXIA-INDUCIBLE FACTOR 1 ALPHA INHIBITOR-RELATED ;JMJC DOMAIN-CONTAINING PROTEIN F	10.4588	12.9674
PITG_01067	0.1003	0.365862	0.4768	BARDET-BIEDL SYNDROME 7 PROTEIN	23.9336	22.3262
PITG_01068	0.212672	0.236497	0.339357		27.2818	23.5425
PITG_01069	-0.0154974	0.94141	0.959487	RYANODINE RECEPTOR AND IP3 RECEPTOR ;INOSITOL 1,4,5-TRISPHOSPHATE RECEPTOR TYPE 1	7.49782	7.57879
PITG_01070	-0.251559	0.00902783	0.0264739	TRANSMEMBRANE PROTEIN HTP-1 RELATED ;TRANSMEMBRANE PROTEIN HTP-1 RELATED	36.5198	43.4766
PITG_01071	-0.324897	0.460033	0.568506		1.4157	1.77327
PITG_01072	0.415119	0.00517702	0.0172202	5-METHYLTETRAHYDROPTEROYLTRIGLUTAMATE--HOMOCYSTEINE METHYLTRANSFERASE ;5-METHYLTETRAHYDROPTEROYLTRIGLUTAMATE--HOMOCYSTEINE METHYLTRANSFERASE	278.698	209.012
PITG_01073	0.461027	1.19468e-05	0.000263677	;TBCC DOMAIN-CONTAINING PROTEIN 1	44.3215	32.1982
PITG_01074	0.540091	0.0107717	0.0302164		4.41548	3.03665
PITG_01076	0.519123	0.00376769	0.0135283	AAA-FAMILY ATPASE ;SPERMATOGENESIS-ASSOCIATED PROTEIN 5	7.57457	5.2855
PITG_01079	-0.101688	0.784841	0.84566	FYVE-FINGER-CONTAINING RAB5 EFFECTOR PROTEIN RABENOSYN-5-RELATED	2.43814	2.61619
PITG_01080	-0.504633	0.0268512	0.0614957	HOMEOBOX PROTEIN TRANSCRIPTION FACTORS ;HOMEOBOX PROTEIN TRANSCRIPTION FACTORS	1.74714	2.47878
PITG_01081	-0.181615	0.592551	0.686001	DUF914-RELATED ;PROTEIN Y73E7A.3, ISOFORM A	97.7186	110.828
PITG_01082	-0.17878	0.607384	0.699056	RAN BINDING PROTEIN ;RAN BINDING PROTEIN	241.666	273.548
PITG_01083	-0.0983433	0.516705	0.61987	DNA2/NAM7 HELICASE FAMILY ;DNA2/NAM7 HELICASE FAMILY	7.80123	8.35155
PITG_01084	0.227427	0.19249	0.289145		10.9161	9.32409
PITG_01085	0.154593	0.0817519	0.147681		15.4271	13.8595
PITG_01086	0.0434701	0.630566	0.720197		51.1258	49.6083
PITG_01087	-0.275994	0.039612	0.0837644	METALLOPROTEASE M41 FTSH ;ATP-DEPENDENT ZINC METALLOPROTEASE FTSH 11, CHLOROPLASTIC/MITOCHONDRIAL	47.2236	57.1796
PITG_01088	0.185139	0.227043	0.328861	DYNEIN HEAVY CHAIN 1, AXONEMAL	3.2762	2.88163
PITG_01090	0.318685	0.044746	0.0919886	FERREDOXIN/ADRENODOXIN ;ADRENODOXIN, MITOCHONDRIAL	11.8683	9.51601
PITG_01092	-2.0112	9.25121e-06	0.000224009	BETA-GLUCAN SYNTHESIS-ASSOCIATED PROTEIN KRE6; ALTNAME: KILLER TOXIN-RESISTANCE PROTEIN 6	4.21858	17.0058
PITG_01094	-0.0542	0.640624	0.728679		177.125	183.906
PITG_01096	-0.142129	0.515158	0.618803	PLEIOTROPIC DRUG RESISTANCE PROTEIN 3; ALTNAME: OSPDR9	6.42298	7.08797
PITG_01097	0.211824	0.307732	0.417266	;PIEZO, ISOFORM E	6.03162	5.20797
PITG_01099	-0.195047	0.049671	0.0999773	ELONGATOR COMPLEX PROTEIN 3	4.74006	5.42624
PITG_01100	-0.687209	0.0068601	0.0213779	AQUAPORIN-10; SHORT=AQP-10; ALTNAME: AQUAGLYCEROPORIN-10; ALTNAME: SMALL INTESTINE AQUAPORIN	3.27777	5.27776
PITG_01101	-1.29841	0.000884701	0.00463852	AQUAPORIN-10; SHORT=AQP-10; ALTNAME: AQUAGLYCEROPORIN-10; ALTNAME: SMALL INTESTINE AQUAPORIN	5.2267	12.8555
PITG_01102	-0.411754	0.0173304	0.043834		12.1997	16.2294
PITG_01103	-0.191479	0.025874	0.0597282	CDP-DIACYLGLYCEROL--INOSITOL 3-PHOSPHATIDYLTRANSFERASE	87.5245	99.9472
PITG_01104	0.0251562	0.761637	0.827658	UBIQUITIN THIOLESTERASE PROTEIN OTUB	41.8704	41.1466
PITG_01107	0.841902	0.0147531	0.0387439		13.7513	7.67194
PITG_01108	0.121799	0.421202	0.53177	ANKYRIN REPEAT PROTEIN ;ANKYRIN REPEAT PROTEIN	27.5404	25.3107
PITG_01109	0.57368	0.000735008	0.00405224	PROBABLE PALMITOYLTRANSFERASE ZDHHC16; ALTNAME: ABLPHILIN-2; ALTNAME: ZINC FINGER DHHC DOMAIN-CONTAINING PROTEIN 16; SHORT=DHHC-16	14.3157	9.61873
PITG_01110	0.988554	0.000140782	0.00127045	12-OXOPHYTODIENOATE REDUCTASE 1-RELATED	18.2979	9.22182
PITG_01111	1.63934	0.00169344	0.00743348	12-OXOPHYTODIENOATE REDUCTASE 1-RELATED	19.6306	6.30152
PITG_01112	0.953099	0.00123597	0.00589555	SUGAR-1-PHOSPHATE GUANYL TRANSFERASE	15.643	8.07993
PITG_01113	0.0820264	0.337168	0.447516	FYVE-FINGER-CONTAINING RAB5 EFFECTOR PROTEIN RABENOSYN-5-RELATED	16.2646	15.3656
PITG_01114	0.119498	0.29145	0.400014	PEROXISOMAL MEMBRANE PROTEIN PMP34	17.648	16.2451
PITG_01115	-0.207016	0.398058	0.509086	PATHOGENESIS-RELATED PROTEIN	5.19252	5.99372
PITG_01118	-0.0502186	0.728782	0.801816		4.14259	4.28933
PITG_01121	0.0833065	0.524275	0.626114	GTP-BINDING PROTEIN	26.2231	24.7518
PITG_01123	0.067638	0.351515	0.462962		19.2011	18.3216
PITG_01124	-0.435289	0.141739	0.227037	PHOSPHOLIPASE D ENDONUCLEASE SUPERFAMILY	35.1983	47.5945
PITG_01125	-0.150414	0.214507	0.314621	;SOLUTE CARRIER FAMILY 35 MEMBER F6	15.4263	17.1214
PITG_01127	0.0324415	0.592613	0.686014	FYVE-FINGER-CONTAINING RAB5 EFFECTOR PROTEIN RABENOSYN-5-RELATED	41.9921	41.0584
PITG_01128	-0.0380774	0.481209	0.587457	DISCO-INTERACTING PROTEIN 2 DIP2 -RELATED ;DISCO-INTERACTING PROTEIN 2 DIP2 -RELATED	30.1318	30.9376
PITG_01129	-0.243613	0.0769229	0.140712		3.08252	3.64956
PITG_01130	0.493597	0.0384665	0.0819251		45.7845	32.5186
PITG_01131	-0.161654	0.596914	0.690096		3.96687	4.43722
PITG_01132	-0.315226	0.416485	0.527209		6.32962	7.87535
PITG_01133	-0.199272	0.137959	0.222313		6.11568	7.02154
PITG_01134	0.0909477	0.683757	0.763447	PENTRAXIN	9.7787	9.18128
PITG_01137	-0.0778983	0.780912	0.842382		2.43631	2.57147
PITG_01138	0.134606	0.269788	0.376151	BETA-GALACTOSIDASE 2-RELATED	46.7674	42.6013
PITG_01139	-0.316501	0.0100847	0.0287536	SYNTAXIN-12	42.1046	52.4331
PITG_01140	0.535769	0.0361991	0.0779901	CARBAMOYLTRANSFERASE RELATED	9.98198	6.88547
PITG_01142	0.273039	0.282104	0.389707	SERINE/THREONINE-PROTEIN KINASE PLK ;SERINE/THREONINE-PROTEIN KINASE PLK	36.4884	30.1969
PITG_01143	0.495295	0.0195349	0.0480736	N-ALPHA-ACETYLTRANSFERASE 30	23.0841	16.3763
PITG_01144	-0.561287	0.0933405	0.16403	PROTEIN SET	144.399	213.074
PITG_01145	-0.00480382	0.991336	0.994235		235.981	236.768
PITG_01146	-0.0752851	0.370724	0.481635	SELENIDE, WATER DIKINASE 2	82.3393	86.7502
PITG_01152	1.59296	0.000822067	0.00439279	CELL CYCLE CONTROL PROTEIN DEP DOMAIN CONTAINING 1	27.5618	9.13648
PITG_01153	0.902788	0.00100765	0.00507237		12.7113	6.79864
PITG_01154	1.02177	0.00249982	0.00991846	GAMMA-TUBULIN COMPLEX COMPONENT 2	15.5647	7.66579
PITG_01155	0.933614	3.27068e-08	9.30753e-06	PLACENTAL PROTEIN 6	36.6826	19.205
PITG_01156	0.996829	1.5494e-06	8.12677e-05		13.5082	6.76899
PITG_01158	-0.240988	0.183156	0.277682		4.65988	5.50706
PITG_01159	0.849324	0.00183597	0.00788318		8.38685	4.65508
PITG_01163	0.539605	0.00547311	0.0180081	AMINO ACID TRANSPORTER	82.4876	56.7481
PITG_01164	0.583694	0.00283191	0.0108654	GLUCAN 1,3-BETA-GLUCOSIDASE; ALTNAME: EXO-1,3-BETA-GLUCANASE	213.834	142.682
PITG_01166	-0.929875	0.000407164	0.0026372	AMINE OXIDASE	3.32575	6.33593
PITG_01169	-0.154429	0.00893927	0.026266	ANAPHASE-PROMOTING COMPLEX SUBUNIT 4	3.82852	4.26107
PITG_01170	-0.0811736	0.271436	0.377936	POTASSIUM VOLTAGE-GATED CHANNEL SUBFAMILY H MEMBER 6; ALTNAME: ETHER-A-GO-GO-RELATED GENE POTASSIUM CHANNEL 2; SHORT=ERG-2; SHORT=EAG-RELATED PROTEIN 2; SHORT=ETHER-A-GO-GO-RELATED PROTEIN 2; ALTNAME: VOLTAGE-GATED POTASSIUM CHANNEL SUBUNIT KV11.2	2.87348	3.03979
PITG_01171	0.113446	0.0603885	0.116433	SIGNAL RECOGNITION PARTICLE 54 KDA PROTEIN	64.9166	60.0074
PITG_01172	-0.0864732	0.287799	0.396061	PEPTIDE METHIONINE SULFOXIDE REDUCTASE B2, CHLOROPLASTIC-RELATED	64.5455	68.5326
PITG_01173	0.362005	0.0616371	0.118329	ZINC FINGER DHHC DOMAIN CONTAINING PROTEIN ;PALMITOYLTRANSFERASE ZDHHC20-RELATED	14.0869	10.9608
PITG_01174	-0.0864126	0.160229	0.250125		17.5629	18.647
PITG_01180	0.262388	0.00391177	0.0139186	CELL DIVISION PROTEIN FTSZ-RELATED ;MITOCHONDRIAL DIVISION PROTEIN FSZA	26.7025	22.2621
PITG_01181	-0.174066	0.0500259	0.10054	THIOREDOXIN; SHORT=TRX	107.117	120.854
PITG_01182	-0.166789	0.00855908	0.0254056		40.5436	45.5126
PITG_01183	-0.201112	1.03213e-05	0.000238836	RING FINGER DOMAIN-CONTAINING ;E3 UBIQUITIN LIGASE BIG BROTHER	26.5923	30.5701
PITG_01184	0.0412457	0.727602	0.801027	EUKARYOTIC TRANSLATION INITIATION FACTOR 3 SUBUNIT G	157.918	153.468
PITG_01185	0.246925	0.150604	0.238015	TUMOR NECROSIS FACTOR-RELATED ;BTB/POZ DOMAIN-CONTAINING ADAPTER FOR CUL3-MEDIATED RHOA DEGRADATION PROTEIN 2	15.1125	12.7351
PITG_01186	1.30795	0.0150168	0.0392448	LYSOSOMAL ACID LIPASE-RELATED ;LIPASE	74.3388	30.025
PITG_01187	0.538077	0.000169259	0.00144654	TRANSMEMBRANE PROTEIN 15-RELATED ;TRANSMEMBRANE PROTEIN 15-RELATED	15.7147	10.8225
PITG_01188	0.783601	0.000525401	0.0031942	BIFUNCTIONAL ASPARTATE AMINOTRANSFERASE AND GLUTAMATE/ASPARTATE-PREPHENATE AMINOTRANSFERASE	16.3364	9.49004
PITG_01189	0.453874	0.0388519	0.0824701		9.56839	6.98569
PITG_01192	0.205695	0.198655	0.296443	VOLTAGE-GATED POTASSIUM CHANNEL ;POTASSIUM VOLTAGE-GATED CHANNEL SUBFAMILY D MEMBER 3	24.1788	20.966
PITG_01193	0.206442	0.197096	0.294608	BIFUNCTIONAL ASPARTATE AMINOTRANSFERASE AND GLUTAMATE/ASPARTATE-PREPHENATE AMINOTRANSFERASE	24.1908	20.9655
PITG_01195	-8.09682	0.000165711	0.00142537	BIFUNCTIONAL ASPARTATE AMINOTRANSFERASE AND GLUTAMATE/ASPARTATE-PREPHENATE AMINOTRANSFERASE	0.0758306	20.7601
PITG_01199	0.0902107	0.584378	0.678772		2.83156	2.65992
PITG_01200	0.132999	0.666816	0.749909		3.76382	3.43236
PITG_01201	-0.0462483	0.600108	0.692651	DNA HELICASE RECQ FAMILY MEMBER ;DNA HELICASE RECQ FAMILY MEMBER	11.1705	11.5344
PITG_01202	0.26788	0.0256725	0.0593758		4.77957	3.96962
PITG_01203	-0.0768768	0.129956	0.212281	MITOGEN-ACTIVATED PROTEIN KINASE 15	20.6702	21.8015
PITG_01204	-0.19945	0.435544	0.54568	DNA MISMATCH REPAIR PROTEIN MLH, PMS, MUTL	7.37687	8.47057
PITG_01205	0.149963	0.487648	0.593583		8.77441	7.90814
PITG_01206	-0.423345	0.00644772	0.0203825	XAA-PRO AMINOPEPTIDASE 3-RELATED	15.9677	21.4133
PITG_01207	-0.102607	0.794028	0.852133	RIBOSOME BIOGENESIS PROTEIN NSA2 HOMOLOG	41.8891	44.9768
PITG_01208	0.0397786	0.521526	0.62383	TRIFUNCTIONAL ENZYME SUBUNIT BETA, MITOCHONDRIAL	278.91	271.325
PITG_01209	0.708563	0.000981863	0.0049744		8.48079	5.18965
PITG_01210	1.06483	0.0013796	0.0064293		7.13533	3.4109
PITG_01211	-0.637565	0.0266995	0.0612637		4.70228	7.31535
PITG_01212	0.0488135	0.787411	0.847547		4.51143	4.36134
PITG_01214	0.599936	0.00238064	0.00957107		11.1425	7.35165
PITG_01215	0.854384	0.0185101	0.0462148	RIBOSOMAL LARGE SUBUNIT PSEUDOURIDINE SYNTHASE B	9.80656	5.42402
PITG_01216	0.532642	0.00175122	0.00761216	METHYLATED-DNA--PROTEIN-CYSTEINE METHYLTRANSFERASE	15.6848	10.8427
PITG_01217	0.148197	0.055323	0.108687	50S RIBOSOMAL PROTEIN L9	88.0699	79.4723
PITG_01218	2.05035	7.67013e-06	0.000201153		511.862	123.577
PITG_01219	0.557533	0.000325735	0.00225709	SPERM-ASSOCIATED ANTIGEN 6 ARMADILLO REPEAT-CONTAINING	8.73123	5.93255
PITG_01222	0.28383	0.113809	0.191781	SOLUTE CARRIER FAMILY 35 MEMBER B1	52.4122	43.0518
PITG_01223	0.952674	1.63463e-06	8.40874e-05		149.946	77.4734
PITG_01224	0.037451	0.90123	0.93203		20.5026	19.9773
PITG_01225	0.592609	0.0143453	0.0379937		20.7581	13.7656
PITG_01226	0.255707	0.0297595	0.0668514	PROGRAMMED CELL DEATH PROTEIN 2	6.13522	5.13872
PITG_01227	-0.404402	0.0120521	0.0329779	MITOCHONDRIAL INNER MEMBRANE ORGANIZING SYSTEM PROTEIN F54A3.5	96.2076	127.335
PITG_01228	-0.41226	0.00797126	0.024045		59.1794	78.7541
PITG_01229	-0.34803	0.00438703	0.0152051		18.9617	24.1349
PITG_01230	-1.82627	9.99817e-06	0.000234606		0.605913	2.14869
PITG_01231	3.77082	1.12753e-05	0.000253557		164.617	12.0599
PITG_01232	0.0417932	0.736769	0.808266		21.724	21.1037
PITG_01233	0.402379	0.00353546	0.0129199	NADPH OXIDASE	16.5225	12.5011
PITG_01234	-0.0825224	0.404232	0.51516	MEIOTIC NUCLEAR DIVISION PROTEIN 1 HOMOLOG	13.9295	14.7495
PITG_01235	-0.496525	0.000565817	0.00336278	DEPHOSPHO-COA KINASE-RELATED ;DEPHOSPHO-COA KINASE DOMAIN-CONTAINING PROTEIN	11.6306	16.4086
PITG_01236	-0.138158	0.255035	0.360251		8.70257	9.57717
PITG_01237	-0.246952	0.00220946	0.00908933	PROTEIN YJBQ-RELATED ;UPF0047 PROTEIN YJBQ	52.6709	62.5044
PITG_01238	10.2596	2.19015e-07	2.42093e-05		84.7306	0.0691197
PITG_01239	0.337741	0.0626834	0.119959		105.734	83.6652
PITG_01243	-0.0300629	0.82423	0.87521	TRANSMEMBRANE PROTEIN 184C	16.9027	17.2586
PITG_01244	-0.469719	0.122761	0.203208		26.3105	36.4358
PITG_01245	-0.416868	0.0202386	0.0493902	CHORISMATE MUTASE	20.5384	27.4193
PITG_01246	-0.27979	0.0710674	0.13257	SIGNAL RECOGNITION PARTICLE RECEPTOR SUBUNIT ALPHA	42.3404	51.402
PITG_01247	-0.0491918	0.703647	0.780436		8.25158	8.53779
PITG_01248	0.383131	0.362852	0.473709	EMBRYONIC POLYADENYLATE-BINDING PROTEIN; SHORT=EMBRYONIC POLY(A)-BINDING PROTEIN; SHORT=EPABP	196.939	151.007
PITG_01249	1.01955	0.0094533	0.0273642		11.9493	5.89424
PITG_01250	-1.03783	0.00021563	0.00169687	REGULATOR OF CHROMOSOME CONDENSATION ;REGULATOR OF CHROMOSOME CONDENSATION	6.94544	14.2599
PITG_01251	-0.0190053	0.917115	0.943511		13.3869	13.5644
PITG_01252	-0.101834	0.0998234	0.172833		8.92602	9.57884
PITG_01253	2.39303	1.26898e-05	0.000272433	PROTEIN ALH-12, ISOFORM A	19.4388	3.70079
PITG_01255	-0.173158	0.380843	0.491535	EUKARYOTIC TRANSLATION INITIATION FACTOR 5	153.446	173.014
PITG_01256	-0.2201	0.119619	0.199223	PROTEIN RP120	27.9269	32.5296
PITG_01257	-0.259967	0.0190694	0.0472758	NUCLEAR PORE COMPLEX PROTEIN NUP85	18.6625	22.3474
PITG_01258	-0.739609	0.0149421	0.0391019	RAB-LIKE PROTEIN 2A-RELATED	25.3145	42.2682
PITG_01259	-0.123409	0.133243	0.216408	NUCLEOPORIN NUP42	18.4677	20.117
PITG_01260	-0.273011	0.0889332	0.158134	SKP1 ;S-PHASE KINASE-ASSOCIATED PROTEIN 1	157.902	190.798
PITG_01263	0.255507	0.0317164	0.0703377	PROBABLE FOLATE-BIOPTERIN TRANSPORTER 3	6.25099	5.23641
PITG_01265	0.138646	0.210182	0.309704	UDP-4-AMINO-4-DEOXY-L-ARABINOSE--OXOGLUTARATE AMINOTRANSFERASE-RELATED	10.8146	9.82365
PITG_01266	0.684543	0.0239587	0.0563078	1,3-BETA-GLUCANOSYLTRANSFERASE	6.8733	4.27659
PITG_01267	-1.04216	0.000237611	0.00181886	1,3-BETA-GLUCANOSYLTRANSFERASE	6.2278	12.8249
PITG_01269	-0.512632	0.225667	0.327187	1,3-BETA-GLUCANOSYLTRANSFERASE	6.1106	8.71769
PITG_01270	0.386924	0.000383019	0.00252875		187.484	143.38
PITG_01271	-0.326847	0.315229	0.424719	TP53-REGULATING KINASE	49.998	62.7109
PITG_01272	0.236497	0.00516669	0.0171987	LYSOSOMAL ACID LIPASE-RELATED ;LIPASE	3.55165	3.01466
PITG_01275	0.484438	0.333458	0.443605	LYSOSOMAL ACID LIPASE-RELATED ;LIPASE	14.2516	10.1867
PITG_01276	0.0602599	0.530999	0.631748	SPERM-ASSOCIATED ANTIGEN 1	12.7909	12.2676
PITG_01277	0.259772	0.417104	0.527842		3.18587	2.6609
PITG_01278	1.25994	0.000105596	0.00104851		4.97386	2.07689
PITG_01279	-0.078196	0.469835	0.57763		13.8441	14.6152
PITG_01280	-0.160631	0.0326064	0.0720486	VHS DOMAIN CONTAINING PROTEIN FAMILY ;TOM1-LIKE PROTEIN 2	39.9559	44.6618
PITG_01281	-0.0642187	0.609062	0.700267	PHOSPHATIDYLINOSITOL-4-PHOSPHATE 5-KINASE RELATED ;PHOSPHATIDYLINOSITOL-4-PHOSPHATE 5-KINASE RELATED	2.95618	3.09074
PITG_01282	-0.69334	0.000485124	0.00302064	VACUOLAR PROTEIN SORTING-ASSOCIATED PROTEIN 27	61.6884	99.7516
PITG_01283	-0.152433	0.0224846	0.0536256	U3 SMALL NUCLEOLAR RNA U3 SNORNA ASSOCIATED PROTEIN	32.6537	36.2927
PITG_01284	-0.226878	0.194316	0.291104		4.4795	5.24236
PITG_01285	-0.376733	0.000879633	0.00462094		86.6997	112.571
PITG_01286	-1.2256	6.63709e-05	0.000773941		13.0241	30.4571
PITG_01287	-0.108527	0.445409	0.554895	FRATAXIN ;FRATAXIN	28.0681	30.261
PITG_01288	-0.234389	0.00567617	0.018553	SWI/SNF-RELATED MATRIX-ASSOCIATED ACTIN-DEPENDENT REGULATOR OF CHROMATIN SUBFAMILY B MEMBER 1	14.8372	17.4546
PITG_01289	-0.270602	0.00585894	0.018965		16.276	19.634
PITG_01290	-0.273904	0.00864082	0.0255971	PEPTIDYL-PROLYL CIS-TRANS ISOMERASE ;PEPTIDYL-PROLYL CIS-TRANS ISOMERASE	31.3247	37.874
PITG_01291	0.939071	0.000219185	0.00171639	AAA-FAMILY ATPASE ;CELL DIVISION CONTROL PROTEIN 48 HOMOLOG B	4.12597	2.15198
PITG_01292	-0.269692	0.0346558	0.075529		65.119	78.5042
PITG_01293	-0.252799	0.00915621	0.0267503		21.8562	26.042
PITG_01294	0.317193	0.0765557	0.140265		10.3812	8.33227
PITG_01295	-0.0220583	0.915348	0.942405	FATTY ACYL-COA SYNTHETASE A	3.80474	3.86336
PITG_01296	0.40284	0.00116228	0.0056269	D-TYROSYL-TRNA TYR DEACYLASE	13.4722	10.1899
PITG_01297	-0.162186	0.0186494	0.0464675	PROBABLE NICOTINATE-NUCLEOTIDE ADENYLYLTRANSFERASE; ALTNAME: DEAMIDO-NAD(+) DIPHOSPHORYLASE; ALTNAME: DEAMIDO-NAD(+) PYROPHOSPHORYLASE; ALTNAME: NICOTINATE MONONUCLEOTIDE ADENYLYLTRANSFERASE; SHORT=NAMN ADENYLYLTRANSFERASE	17.4026	19.4731
PITG_01298	0.292189	0.173708	0.266348	METHYLTRANSFERASE FAMILY PROTEIN-RELATED	42.9948	35.1122
PITG_01299	0.144355	0.164011	0.25466		3.04372	2.75391
PITG_01300	0.148124	0.00526746	0.017456	DNA TOPOISOMERASE 2	27.7513	25.0434
PITG_01301	0.0537569	0.217332	0.317892		6.53156	6.29266
PITG_01302b	0.470897	0.0245179	0.05733		5.33556	3.84969
PITG_01304	8.73583	2.26402e-07	2.44518e-05		4.2633	0
PITG_01310	-0.385592	0.00024808	0.00187143	PEPTIDYL-PROLYL CIS-TRANS ISOMERASE FKBP12	105.76	138.165
PITG_01311	-0.114644	0.485642	0.591733		3.86598	4.18572
PITG_01312	0.0453491	0.76895	0.833377	T-COMPLEX-ASSOCIATED TESTIS-EXPRESSED PROTEIN 1; SHORT=TCTE-1	5.35323	5.18758
PITG_01313	-0.264109	0.00291855	0.0111117	PEROXISOMAL MEMBRANE PROTEIN PEX16; ALTNAME: PEROXIN-16; ALTNAME: PEROXISOMAL BIOGENESIS FACTOR 16	50.4632	60.6009
PITG_01314	0.012583	0.877	0.914611	UBIQUITIN CARBOXYL-TERMINAL HYDROLASE	8.99077	8.91269
PITG_01315	0.222356	0.124525	0.205139		4.64841	3.98445
PITG_01316	-0.066711	0.835136	0.883385		5.76966	6.04271
PITG_01317	-0.0754053	0.584673	0.678997	CHAPERONE-ACTIVITY OF BC1 COMPLEX CABC1 -RELATED ;UBIQUINONE BIOSYNTHESIS PROTEIN COQ-8	14.9791	15.7828
PITG_01318	-0.209336	0.0324987	0.0718344	PEPTIDYL-PROLYL CIS-TRANS ISOMERASE	122.212	141.296
PITG_01322	0.0133508	0.901032	0.931898	MYOSIN ;PROTEIN TAG-278-RELATED	46.5994	46.1702
PITG_01324	-0.590489	0.0480131	0.0973687	NADPH OXIDASE	6.86406	10.3356
PITG_01325	0.124741	0.310916	0.420306		16.7742	15.3848
PITG_01326	0.249332	0.277595	0.384909	DYNEIN HEAVY CHAIN 6, AXONEMAL	9.14779	7.69591
PITG_01328	-2.67168	1.06802e-05	0.000244601	CARD6/NUCLEOLAR PROTEIN 3 ;CARD6/NUCLEOLAR PROTEIN 3	28.0373	178.646
PITG_01329	-0.761723	0.000138198	0.00125583	N-ACETYLSEROTONIN O-METHYLTRANSFERASE-LIKE PROTEIN; SHORT=ASMTL	22.013	37.3233
PITG_01330	0.184683	0.0182428	0.0456667	LYSOPHOSPHOLIPID ACYLTRANSFERASE	84.2405	74.1184
PITG_01332	-0.778277	2.04789e-05	0.000374426	LYSOPHOSPHOLIPID ACYLTRANSFERASE	61.5332	105.535
PITG_01334	-1.42376	0.0101986	0.0289947		1.35678	3.64
PITG_01335	0.276971	0.0531694	0.105354		25.3364	20.9107
PITG_01336	0.458633	5.63456e-05	0.000699743	PRESPORE PROTEIN DP87	13.2749	9.65982
PITG_01337	0.263297	0.00355286	0.0129516	ANKYRIN REPEAT DOMAIN-CONTAINING PROTEIN 49	12.7749	10.6438
PITG_01338	-0.083431	0.505088	0.609706		5.6104	5.94441
PITG_01339	0.0508103	0.412618	0.523652		8.98925	8.67817
PITG_01340	0.0886432	0.390448	0.501415		16.8229	15.8204
PITG_01341	-0.126898	0.11649	0.195293		12.031	13.1371
PITG_01342	-0.0425765	0.727875	0.801195	VACUOLAR PROTEIN SORTING-ASSOCIATED PROTEIN 27; ALTNAME: GOLGI RETENTION DEFECTIVE PROTEIN 11	18.8103	19.3737
PITG_01343	7.69137	6.57391e-06	0.000183479	SERINE PROTEASE FAMILY S10 SERINE CARBOXYPEPTIDASE	2.06697	0
PITG_01345	-0.298417	0.00122688	0.00586151		12.3283	15.1613
PITG_01346	3.01035	8.47992e-06	0.000211208		3.25922	0.404489
PITG_01349	0.321592	0.00189006	0.00805593	DNAJ-LIKE PROTEIN SLR0093	30.7289	24.5888
PITG_01350	0.0114781	0.938493	0.957609	ANKYRIN REPEAT DOMAIN-CONTAINING PROTEIN 49	12.5961	12.4963
PITG_01351	-0.202459	0.318728	0.428484		3.61304	4.15737
PITG_01352	2.11728	4.94323e-06	0.000154751		36.3161	8.37014
PITG_01353	1.16926	4.69442e-05	0.0006186	GLYCOSYL TRANSFERASE-RELATED ;GLYCOSYL TRANSFERASE-RELATED	6.97785	3.1027
PITG_01354	-0.0347669	0.504706	0.609466	ANKYRIN REPEAT DOMAIN-CONTAINING PROTEIN 49	11.2456	11.5199
PITG_01356	-0.599911	0.00367745	0.0133043	PUTATIVE ABC TRANSPORTER C FAMILY MEMBER 15; SHORT=ABC TRANSPORTER ABCC.15; SHORT=ATABCC15; ALTNAME: ATP-ENERGIZED GLUTATHIONE S-CONJUGATE PUMP 15; ALTNAME: GLUTATHIONE S-CONJUGATE-TRANSPORTING ATPASE 15; ALTNAME: PUTATIVE MULTIDRUG RESISTANCE-ASSOCIATED PROTEIN 15	3.9316	5.95882
PITG_01357b	0.023201	0.917227	0.943511		5.34749	5.26218
PITG_01358	0.221275	0.0373113	0.0799229	ATAXIN-2 HOMOLOG	51.1879	43.9094
PITG_01359	-0.0533687	0.827427	0.877461		2.16893	2.25066
PITG_01360	0.38966	0.0239485	0.0562937		21.9004	16.7167
PITG_01361	-0.25995	0.00448225	0.0154431	CCR4-NOT TRANSCRIPTION COMPLEX SUBUNIT 4	24.6251	29.487
PITG_01363	-0.0634786	0.832336	0.881782	;AAA+ ATPASE, CORE DOMAIN-CONTAINING PROTEIN	4.68299	4.89364
PITG_01365	0.0225555	0.802262	0.858764	SERINE/THREONINE-PROTEIN KINASE YPK1; ALTNAME: SPHINGOSINE-LIKE IMMUNOSUPPRESSANT RESISTANT PROTEIN 2; ALTNAME: YEAST PROTEIN KINASE 1	102.829	101.234
PITG_01366	0.280348	0.0223857	0.053484	SPHINGOSINE KINASE ;SPHINGOSINE KINASE	25.9385	21.3576
PITG_01367	-0.0357654	0.614088	0.704643	ZINC FINGER DHHC DOMAIN CONTAINING PROTEIN ;PALMITOYLTRANSFERASE ZDHHC3	11.3585	11.6436
PITG_01368	0.914729	0.000734419	0.00405224		8.75521	4.64414
PITG_01369	0.482033	0.000503569	0.00309381	SERINE PROTEASE INHIBITOR ;KAZ1-TYPE SERINE PROTEASE INHIBITOR-LIKE PROTEIN TYPE EPSILON	337.336	241.522
PITG_01370	0.530743	0.0480182	0.0973687	ABC TRANSPORTER C FAMILY MEMBER 13; SHORT=ABC TRANSPORTER ABCC.13; SHORT=ATABCC13; ALTNAME: ATP-ENERGIZED GLUTATHIONE S-CONJUGATE PUMP 11; ALTNAME: GLUTATHIONE S-CONJUGATE-TRANSPORTING ATPASE 11; ALTNAME: MULTIDRUG RESISTANCE-ASSOCIATED PROTEIN 11	14.232	9.85137
PITG_01372	-0.755345	0.000821079	0.00439202	TANKYRASE-1	2.28174	3.85166
PITG_01373	-0.476114	0.024831	0.0578939	EF-HAND CALCIUM-BINDING DOMAIN CONTAINING PROTEIN ;CALCYPHOSIN-LIKE PROTEIN	13.5943	18.9095
PITG_01374	-0.00718142	0.952154	0.967122	REGULATOR OF CHROMOSOME CONDENSATION ;REGULATOR OF CHROMOSOME CONDENSATION	10.4557	10.5079
PITG_01376	0.060391	0.777456	0.839806		10.0664	9.65375
PITG_01377	-0.0265074	0.898903	0.930415		10.1927	10.3817
PITG_01378	-0.252976	0.0194238	0.0478969	U2 SMALL NUCLEAR RIBONUCLEOPROTEIN A ;U2 SMALL NUCLEAR RIBONUCLEOPROTEIN A'	2.73908	3.26406
PITG_01379	0.139463	0.138157	0.222498		8.20086	7.44521
PITG_01380	0.0041154	0.985221	0.990405		6.21266	6.19497
PITG_01381	-0.156582	0.565867	0.662738		3.87354	4.31762
PITG_01382	0.12338	0.0825641	0.148827	UBIQUILIN	17.3118	15.8928
PITG_01383	-0.280941	0.000488394	0.00302706		14.2477	17.3107
PITG_01386	0.0247704	0.899347	0.930731	PHOSPHOLIPASE D	18.5236	18.2083
PITG_01386b	0.070284	0.377297	0.487853		22.6788	21.6004
PITG_01387	-0.707506	0.00674755	0.021091	ZINC FINGER PROTEIN 410	5.10078	8.32946
PITG_01388	0.44321	0.0719333	0.133775	ZINC FINGER PROTEIN ZIC AND GLI ;ZINC FINGER X-LINKED PROTEIN ZXDB	8.93836	6.57413
PITG_01389	-0.220143	3.58011e-05	0.000524468	PROTEASOME SUBUNIT ALPHA/BETA ;PROTEASOME SUBUNIT BETA TYPE-5	272.403	317.308
PITG_01390	-0.184977	4.13858e-05	0.000571834	NEDD4-BINDING PROTEIN 2; SHORT=N4BP2; ALTNAME: BCL-3-BINDING PROTEIN	106.616	121.2
PITG_01391	-0.902267	0.36454	0.475495	GLYCOSYL HYDROLASE ;PROTEIN KLO-1-RELATED	5.64861	10.5573
PITG_01395	-0.394801	0.434212	0.544547	GLYCOSYL HYDROLASE ;PROTEIN KLO-1-RELATED	84.3934	110.957
PITG_01396	2.34794	0.0029246	0.0111253	GLYCOSYL HYDROLASE ;PROTEIN KLO-1-RELATED	15.689	3.08172
PITG_01397	0.809551	0.0153927	0.0399789	GLYCOSYL HYDROLASE ;PROTEIN KLO-1-RELATED	339.56	193.739
PITG_01398	-0.466291	0.110125	0.186896	GLYCOSYL HYDROLASE ;PROTEIN KLO-1-RELATED	128.903	178.086
PITG_01399	-0.303917	0.234435	0.336868	GLYCOSYL HYDROLASE ;PROTEIN KLO-1-RELATED	28.6894	35.4168
PITG_01400	0.192187	0.0182872	0.0457643	EUKARYOTIC TRANSLATION INITIATION FACTOR 2C ;PROTEIN ARGONAUTE-2	85.7543	75.0589
PITG_01401	0.0436519	0.450267	0.559435	ER LUMEN PROTEIN RETAINING RECEPTOR	42.9175	41.6384
PITG_01402	0.275673	0.2618	0.367465	ANKYRIN REPEAT AND FYVE DOMAIN-CONTAINING PROTEIN 1; ALTNAME: ANKYRIN REPEATS HOOKED TO A ZINC FINGER MOTIF	7.42611	6.13445
PITG_01403	-0.246722	0.352315	0.463755		4.2354	5.02534
PITG_01404	-0.245964	0.000714346	0.00397933		14.0873	16.7059
PITG_01405	-0.0251901	0.769199	0.833512		20.1915	20.5471
PITG_01406	-0.266857	0.332946	0.443321	PROTEIN C9ORF85	21.3808	25.725
PITG_01408	0.00978466	0.964406	0.97623	2-HYDROXYACID DEHYDROGENASE-RELATED	98.8093	98.1414
PITG_01409	0.168645	0.0587964	0.114153	DUAL SPECIFICITY PROTEIN PHOSPHATASE ;DUAL SPECIFICITY PROTEIN PHOSPHATASE MPK3	10.7397	9.55485
PITG_01410	0.647994	5.9472e-05	0.000723685		2.58004	1.64649
PITG_01411	-0.247232	0.0205725	0.0500285	ELONGATION OF VERY LONG CHAIN FATTY ACIDS PROTEIN 3	35.3449	41.9518
PITG_01412	-0.214593	0.225509	0.327089	SIDEROFLEXIN-2	17.0126	19.741
PITG_01413	0.0501265	0.778752	0.840798		2.83498	2.73817
PITG_01414	0.591058	0.000191258	0.0015742		43.5639	28.9202
PITG_01415	0.0887882	0.447588	0.557142		11.4377	10.755
PITG_01416	0.260529	0.00483481	0.0163379	TETRATRICOPEPTIDE REPEAT PROTEIN 8	109.737	91.6066
PITG_01417	0.217852	0.00490595	0.0165366	SERINE/THREONINE PROTEIN PHOSPHATASE ;SERINE/THREONINE-PROTEIN PHOSPHATASE 4 CATALYTIC SUBUNIT	237.62	204.316
PITG_01418	0.65389	0.000593726	0.00348906	PEROXISOMAL CARNITINE O-OCTANOYLTRANSFERASE; SHORT=COT	29.3795	18.6726
PITG_01419	-0.216599	0.307203	0.416887	PROBABLE SPHINGOLIPID TRANSPORTER SPINSTER HOMOLOG 1	6.43411	7.47637
PITG_01424	0.066493	0.410879	0.52179		3.85069	3.67724
PITG_01425	-0.0722603	0.478438	0.58516	CORONIN ACTIN FAMILY CYTOSKELETAL PROTEIN;CYTOSKELETAL PROTEIN;NON-MOTOR ACTIN BINDING PROTEIN ;CORONIN-7	10.5482	11.09
PITG_01426	-0.323146	0.00371864	0.0134098		10.4279	13.0459
PITG_01427	0.122706	0.725148	0.799181	ATP-DEPENDENT RNA HELICASE DBP3	32.8776	30.1969
PITG_01428	0.112416	0.309559	0.419064		24.8473	22.9847
PITG_01429	0.212994	0.209535	0.308887		19.9829	17.2402
PITG_01430	-2.35282	1.30606e-06	7.69539e-05	GLYCOSYL HYDROLASE ;PROTEIN KLO-1-RELATED	3.71191	18.9613
PITG_01431	0.0325909	0.650536	0.736742	GLYCOSYL HYDROLASE ;PROTEIN KLO-1-RELATED	31.6622	30.955
PITG_01434	-0.110641	0.478839	0.585418		13.3587	14.4235
PITG_01435	-0.282814	0.000299336	0.00213527		13.0297	15.8515
PITG_01436	-0.427116	0.0124725	0.0339065	PROTEIN MPV17	46.4473	62.4504
PITG_01437	-0.247535	0.0135873	0.0363499	MEDIATOR OF RNA POLYMERASE II TRANSCRIPTION SUBUNIT 7; ALTNAME: MEDIATOR COMPLEX SUBUNIT 7	40.0615	47.5601
PITG_01438	-0.139973	0.126011	0.207102	SH3 DOMAIN-CONTAINING YSC84-LIKE PROTEIN 1	40.2192	44.3169
PITG_01439	-0.234092	0.0118537	0.0325684		16.8411	19.808
PITG_01440	0.105809	0.133804	0.217171	U7 SNRNA-ASSOCIATED SM-LIKE PROTEIN LSM11	10.3502	9.61824
PITG_01441	0.623947	0.00935736	0.0271568		28.8236	18.7034
PITG_01442	-0.1594	0.198369	0.296148	MAP KINASE-ACTIVATED PROTEIN KINASE 2	11.9858	13.386
PITG_01443	0.499863	0.000155339	0.00135706	EUKARYOTIC TRANSLATION INITIATION FACTOR 2C ;PROTEIN ARGONAUTE-2	18.765	13.2701
PITG_01444	0.250957	0.261333	0.367003	EUKARYOTIC TRANSLATION INITIATION FACTOR 2C ;PROTEIN ARGONAUTE-2	27.9782	23.5111
PITG_01445	0.26574	0.0266027	0.0611465	SERINE/THREONINE-PROTEIN KINASE ATPK2/ATPK19; ALTNAME: RIBOSOMAL-PROTEIN S6 KINASE HOMOLOG 2	6.03594	5.02053
PITG_01446	0.165345	0.164809	0.255641	HEXAPRENYLDIHYDROXYBENZOATE METHYLTRANSFERASE, MITOCHONDRIAL	35.048	31.2529
PITG_01447	0.415872	5.03874e-05	0.000647389	SERINE PROTEASE FAMILY S10 SERINE CARBOXYPEPTIDASE	306.645	229.851
PITG_01448	0.686785	0.00108894	0.00536646	1-ACYLGLYCEROPHOSPHOCHOLINE O-ACYLTRANSFERASE 1	3.43592	2.13452
PITG_01449	0.3254	0.0238582	0.0561025		9.77867	7.80414
PITG_01450	0.11299	0.47841	0.58516	REGULATOR OF CHROMOSOME CONDENSATION ;X-LINKED RETINITIS PIGMENTOSA GTPASE REGULATOR HOMOLOG	46.629	43.1164
PITG_01451	0.0194573	0.877477	0.914751	PHOSPHATIDYLINOSITOL GLYCAN ;PHOSPHATIDYLINOSITOL GLYCAN	14.7068	14.5098
PITG_01452	0.197905	0.278412	0.385762	NISCHARIN RELATED	10.9645	9.55899
PITG_01453	-0.179977	0.308105	0.417602	UBIQUITIN CARBOXYL-TERMINAL HYDROLASE 34	46.0408	52.1581
PITG_01456	-0.134071	0.0963499	0.168233	HISTONE ACETYLTRANSFERASE	9.58827	10.522
PITG_01457	0.00686418	0.958388	0.971556		29.6561	29.5153
PITG_01458	0.629317	9.42616e-05	0.000980015	[PYRUVATE DEHYDROGENASE (ACETYL-TRANSFERRING)] KINASE, MITOCHONDRIAL	13.0485	8.4356
PITG_01461	-8.3636	3.91486e-05	0.000554087	[PYRUVATE DEHYDROGENASE (ACETYL-TRANSFERRING)] KINASE, MITOCHONDRIAL	0	3.29378
PITG_01462	-0.276297	0.495479	0.601037	GLYCOSYL HYDROLASE ;PROTEIN KLO-1-RELATED	67.1033	81.2676
PITG_01465	0.00780368	0.977044	0.984404		11.4378	11.3761
PITG_01466	-0.944036	0.000918092	0.00475396	SEC14 RELATED PROTEIN	1.99881	3.84551
PITG_01467	-0.745376	0.00460299	0.0157536	SEC14 RELATED PROTEIN	2.55682	4.28629
PITG_01469	0.260137	0.018058	0.0452888	;TRANSPORT AND GOLGI ORGANIZATION PROTEIN 6 HOMOLOG	4.76568	3.97939
PITG_01470	-0.200373	0.0584263	0.113649	PROTEIN STX16-NPEPL1-RELATED	30.552	35.1041
PITG_01471	0.246678	0.066284	0.125538	BETA-MANNOSIDASE	22.8134	19.228
PITG_01476	0.106917	0.00159557	0.00713978		24.82	23.0471
PITG_01477	0.0786559	0.486645	0.592686	MYOSIN ;UNCONVENTIONAL MYOSIN-XIX	101.956	96.5462
PITG_01478	-0.153568	0.102932	0.177092		75.815	84.3304
PITG_01479	-0.431453	0.072192	0.134181	WD40 REPEAT PROTEINPRL1/PRL2-RELATED	30.9343	41.7177
PITG_01480	-0.408385	0.246534	0.350787	SERINE/THREONINE KINASE ;CBL-INTERACTING SERINE/THREONINE-PROTEIN KINASE 23	58.4291	77.547
PITG_01484	-0.611689	0.205085	0.303795	GLYCOSYL HYDROLASE ;PROTEIN KLO-1-RELATED	26.1039	39.888
PITG_01486	0.231917	0.39626	0.507613		7.81327	6.65302
PITG_01487	-0.0625475	0.637474	0.726068	WITH ANKYRIN REPEAT DOMAIN WITH ANKYRIN REPEAT DOMAIN	3.81763	3.98678
PITG_01488	-0.207456	0.0557092	0.109286		8.18787	9.45412
PITG_01489	-0.37825	0.0545679	0.107552		6.6497	8.64305
PITG_01490	1.00635	0.0014282	0.00659376		26.7462	13.3144
PITG_01490b	1.09328	0.00412686	0.0145216		23.4566	10.994
PITG_01491	1.12892	0.00627295	0.0200145		25.2634	11.5519
PITG_01492	1.19806	0.0164378	0.0420214		128.959	56.2085
PITG_01493	2.68067	0.00159554	0.00713978		178.247	27.8009
PITG_01494	2.4741	0.0022984	0.00934948		154.181	27.7493
PITG_01495	0.634675	0.0503989	0.101138	RIBONUCLEASE T2 ;RIBONUCLEASE T2	18.8264	12.1258
PITG_01496	2.09641	0.000827851	0.00441663		143.246	33.4967
PITG_01498	-0.272681	0.248026	0.352609	ATP-BINDING CASSETTE SUB-FAMILY F MEMBER 2	71.9411	86.9084
PITG_01499	-0.402091	0.00260657	0.0102177	CHARGED MULTIVESICULAR BODY PROTEIN 5	40.3605	53.3332
PITG_01502	-0.0530541	0.443996	0.553804	CULLIN-ASSOCIATED NEDD8-DISSOCIATED PROTEIN 1	42.0353	43.6099
PITG_01504	0.30297	0.00693919	0.0215992	PROTEIN PHOSPHATASE PP2A 55 KDA REGULATORY SUBUNIT	77.2888	62.6489
PITG_01507	0.00096093	0.992836	0.995367		12.6294	12.621
PITG_01508	-0.0624196	0.494008	0.599633	GRB10 INTERACTING GYF PROTEIN ;PERQ AMINO ACID-RICH WITH GYF DOMAIN-CONTAINING PROTEIN 2	41.4535	43.2863
PITG_01509	-0.0313385	0.569936	0.66622		8.34943	8.53279
PITG_01510	-0.066462	0.480269	0.586523		14.3807	15.0587
PITG_01511	0.219242	0.00107312	0.00529825	TAXILIN	45.0785	38.7232
PITG_01512	0.101517	0.598432	0.690896		5.6809	5.29489
PITG_01513	-0.0238296	0.877774	0.91499	AXONEMAL INNER ARM DYNEIN LIGHT CHAIN 28	16.6768	16.9545
PITG_01514	-0.0841647	0.610491	0.701668	;PROTEIN MAATS1	3.45392	3.66141
PITG_01515	-0.234827	0.00166049	0.00732973	RAS-RELATED GTP-BINDING PROTEIN B	61.0924	71.8915
PITG_01516	-0.202895	0.150781	0.238239	PROTEIN FAM210B	51.4038	59.1661
PITG_01520	0.139543	0.0132636	0.0356522		8.19815	7.44233
PITG_01523	-0.64752	0.00890011	0.026168	ZINC/IRON TRANSPORTER TRANSMEMBRANE RECEPTOR REGULATORY/ADAPTOR PROTEIN;ZINC TRANSPORTER ZIP11	15.1475	23.7282
PITG_01524	0.0219924	0.735009	0.806923	E3 UBIQUITIN-PROTEIN LIGASE RBX1	245.459	241.745
PITG_01525	0.0769224	0.402371	0.513371		80.3553	76.1831
PITG_01526	0.0013881	0.979341	0.986124	DUAL SPECIFICITY MITOGEN-ACTIVATED PROTEIN KINASE KINASE 1; SHORT=MAP KINASE KINASE 1; SHORT=MAPKK 1; ALTNAME: ERK ACTIVATOR KINASE 1; ALTNAME: MAPK/ERK KINASE 1; SHORT=MEK 1	20.7061	20.6862
PITG_01527	0.0111167	0.912215	0.940413		12.1997	12.106
PITG_01528	0.0745017	0.0433191	0.0897866	CELL DIVISION CYCLE 5-LIKE PROTEIN	30.4137	28.883
PITG_01529	-1.44378	1.50881e-05	0.000303921		19.4944	53.0311
PITG_01535	0.0296059	0.788658	0.848411	MYOSIN ;MYOSIN-14-RELATED	175.318	171.757
PITG_01536	-0.829268	0.000731425	0.00404082	HECT DOMAIN UBIQUITIN-PROTEIN LIGASE	4.43496	7.87997
PITG_01537	-0.668659	0.00629931	0.0200555		2.73215	4.343
PITG_01538	1.05424	0.00100167	0.0050499		3.28835	1.58351
PITG_01539	0.304161	0.147479	0.234101		19.0243	15.4081
PITG_01543	0.253295	0.00495974	0.01668	FLAVODOXIN-RELATED ;NADPH-DEPENDENT DIFLAVIN OXIDOREDUCTASE 1	16.7415	14.0457
PITG_01546	-0.330925	0.0177278	0.0445947		11.9254	15
PITG_01547	-0.79018	2.40627e-06	9.96406e-05	HISTONE-LYSINE N-METHYLTRANSFERASE NSD2	23.5761	40.77
PITG_01549	0.156661	0.0736665	0.136288	SUCCINATE-SEMIALDEHYDE DEHYDROGENASE, MITOCHONDRIAL	147.103	131.966
PITG_01551	-0.532156	0.124258	0.204919	CGI-140 ;PROTEIN ASTERIX	121.638	175.899
PITG_01553	-0.60922	0.0037374	0.0134448	HECT DOMAIN UBIQUITIN-PROTEIN LIGASE	16.5391	25.2293
PITG_01555	-0.402153	0.000419896	0.00270471	ACTIN ;ACTIN-RELATED PROTEIN 10	24.2542	32.0514
PITG_01556	0.0301254	0.83768	0.885549		23.0103	22.5348
PITG_01557	-0.57964	4.22698e-05	0.00057926	PLACENTAL PROTEIN 11-RELATED ;POLY(U)-SPECIFIC ENDORIBONUCLEASE HOMOLOG	33.1266	49.5069
PITG_01558	0.171096	0.0647993	0.123144		106.98	95.0163
PITG_01559	-0.219195	0.00252357	0.00998899		30.5598	35.5741
PITG_01560	-0.275901	0.233419	0.335877	DNL-TYPE ZINC FINGER PROTEIN	13.0637	15.8169
PITG_01563	-0.0208871	0.911281	0.939865	FIBRINOGEN/TENASCIN/ANGIOPOEITIN ;FIBRINOGEN-LIKE PROTEIN 1	13.2386	13.4317
PITG_01564	0.0993054	0.360973	0.471834	AMINO-ACID ACETYLTRANSFERASE ;AMINO-ACID ACETYLTRANSFERASE	13.1248	12.2517
PITG_01568	0.367357	0.0956455	0.16718	RETINAL ROD RHODOPSIN-SENSITIVE CGMP 3',5'-CYCLIC PHOSPHODIESTERASE DELTA-SUBUNIT	6.44067	4.99281
PITG_01569	-0.212861	0.0130537	0.0352003	NARDILYSIN	21.0176	24.3591
PITG_01576	-0.0646717	0.488388	0.594213	3-PHOSPHOINOSITIDE-DEPENDENT PROTEIN KINASE B-RELATED	15.9539	16.6853
PITG_01577	-0.25582	0.0795662	0.144318		47.8098	57.0856
PITG_01578	0.350992	0.0146445	0.0385875		67.0755	52.5902
PITG_01579	0.0807457	0.177774	0.271335	TRANSCRIPTION FACTOR E2F	26.6054	25.1573
PITG_01580	-0.146768	0.00105039	0.00522653	MICROSOMAL SIGNAL PEPTIDASE 25 KDA SUBUNIT	60.6903	67.1895
PITG_01581	-0.145746	0.183644	0.278327	MITOTIC SPINDLE ASSEMBLY CHECKPOINT PROTEIN MAD2A	39.6167	43.8281
PITG_01582	-0.404753	0.0327894	0.0723694		17.9663	23.7849
PITG_01583	-0.393322	0.0706229	0.131925	DNA MISMATCH REPAIR MUTS RELATED PROTEINS DNA BINDING PROTEIN;NUCLEIC ACID BINDING;MUTS PROTEIN HOMOLOG 5	18.958	24.8997
PITG_01584	-0.227954	0.00305829	0.0115224		29.0265	33.9951
PITG_01588	0.0835965	0.559987	0.657579	PROTEIN CLEC16A	11.0697	10.4465
PITG_01589	-0.0204887	0.780318	0.841877		14.4632	14.6701
PITG_01590	-0.745151	0.00968686	0.0278448	NUCLEOPORIN NSP1; ALTNAME: NUCLEAR PORE PROTEIN NSP1; ALTNAME: NUCLEOSKELETAL-LIKE PROTEIN; ALTNAME: P110	2.10201	3.52329
PITG_01591	0.141819	0.0178888	0.0449236	NUCLEOPORIN NSP1; ALTNAME: NUCLEAR PORE PROTEIN NSP1; ALTNAME: NUCLEOSKELETAL-LIKE PROTEIN; ALTNAME: P110	47.0354	42.6318
PITG_01594	1.47619	3.99065e-06	0.000138636		90.0753	32.3764
PITG_01598	0.0938913	0.100325	0.173499	VESICULAR MANNOSE-BINDING LECTIN	51.0926	47.8734
PITG_01599	-0.0101715	0.846924	0.891941	CORONIN ACTIN FAMILY CYTOSKELETAL PROTEIN;CYTOSKELETAL PROTEIN;NON-MOTOR ACTIN BINDING PROTEIN;CORONIN	114.084	114.891
PITG_01602	-0.271439	0.0717538	0.133561	TRANSLIN AND TRANSLIN ASSOCIATED PROTEIN X ;TRANSLIN AND TRANSLIN ASSOCIATED PROTEIN X	12.1872	14.71
PITG_01603	-0.165044	0.278826	0.386176		8.79225	9.85788
PITG_01604	0.142256	0.0513948	0.10272	LONG CHAIN BASE BIOSYNTHESIS PROTEIN 2D	101.894	92.3262
PITG_01605	0.149473	0.250906	0.355645	LONG CHAIN BASE BIOSYNTHESIS PROTEIN 2B; SHORT=ATLCB2B; ALTNAME: SERINE PALMITOYLTRANSFERASE 1; SHORT=ATSPT1	23.4496	21.1417
PITG_01606	0.0995884	0.21101	0.310663	SYMPLEKIN	17.8897	16.6964
PITG_01607	-0.269074	0.00164582	0.00729385	ACTIN ;ALPHA-CENTRACTIN	25.8132	31.1058
PITG_01608	-0.565712	0.000240281	0.00183016	PROBABLE SPHINGOLIPID TRANSPORTER SPINSTER HOMOLOG 1	17.0009	25.1634
PITG_01614	0.0945505	0.189792	0.285927	CARBON CATABOLITE REPRESSOR PROTEIN 4 ;LD39302P	26.3638	24.6914
PITG_01614b	-0.170613	0.0234805	0.055447		48.6684	54.7781
PITG_01615	0.144028	0.220604	0.321519		8.49714	7.68982
PITG_01616	0.132372	0.106905	0.182519	PROTEASE M1 ZINC METALLOPROTEASE ;PUROMYCIN-SENSITIVE AMINOPEPTIDASE	29.6631	27.0625
PITG_01617	-0.110278	0.104941	0.179831		29.7228	32.0839
PITG_01618	-0.115964	0.302166	0.41142		12.646	13.7045
PITG_01619	-0.262585	0.000240103	0.00182985	PROTEASE M1 ZINC METALLOPROTEASE ;PUROMYCIN-SENSITIVE AMINOPEPTIDASE	44.2422	53.0741
PITG_01620	0.928056	0.00303785	0.0114666		4.63669	2.43689
PITG_01621	0.0480763	0.38202	0.492721	CONSERVED OLIGOMERIC GOLGI COMPLEX SUBUNIT 5	10.3308	9.99219
PITG_01622	0.117897	0.372806	0.483261	MYOSIN ;MYOSIN	14.441	13.3079
PITG_01623	0.338425	0.0146073	0.0385123		16.5091	13.0571
PITG_01624	0.160286	0.104931	0.179831	CELL CYCLE CHECKPOINT PROTEIN RAD1	11.944	10.688
PITG_01626	0.233064	0.0712661	0.132867		26.838	22.8344
PITG_01627	-0.0142319	0.889521	0.923462	RETICULON-4-INTERACTING PROTEIN 1, MITOCHONDRIAL	30.2995	30.5998
PITG_01637	0.111341	0.382802	0.49354		16.8091	15.5606
PITG_01639	0.318922	0.00778913	0.0236298	MSCS FAMILY PROTEIN AQ_812	22.059	17.684
PITG_01640	0.316646	0.0125582	0.0340909	TBC1 DOMAIN FAMILY MEMBER 2A	25.5633	20.5257
PITG_01641	-0.0529152	0.52758	0.629191	F25I16.6 PROTEIN-RELATED	18.0949	18.7709
PITG_01643	-0.25918	0.00462166	0.0157973	GSARP1-RELATED	10.0582	12.0377
PITG_01644	-0.488303	0.0215862	0.0520209	SODIUM/HYDROGEN EXCHANGER ;SODIUM/HYDROGEN EXCHANGER	10.6549	14.9467
PITG_01647	0.34538	6.78582e-06	0.000186886		14.8904	11.7203
PITG_01648	0.326379	0.0235666	0.0555815		67.679	53.9764
PITG_01649	-0.0713538	0.272256	0.378859	ADAPTOR PROTEIN COMPLEX AP-3 SMALL CHAIN SIGMA3	77.2196	81.1348
PITG_01650	0.0374323	0.580684	0.675478	KELCH-LIKE PROTEIN 17; ALTNAME: ACTINFILIN	6.59766	6.42868
PITG_01651	0.433868	0.00121547	0.00582046	TBC1 DOMAIN FAMILY MEMBER GTPASE-ACTIVATING PROTEIN	25.2655	18.7034
PITG_01652	-0.666827	0.00116046	0.0056269	RWD DOMAIN-CONTAINING PROTEIN ;RWD DOMAIN-CONTAINING PROTEIN	42.798	67.9452
PITG_01653	-0.609193	0.00225214	0.00920688	PHOSPHATIDYLINOSITOL-GLYCAN BIOSYNTHESIS CLASS W PROTEIN	20.3258	31.0051
PITG_01654	-0.308609	0.000551935	0.00330297	FATTY ACID DESATURASE 2 ;DELTA(5) FATTY ACID DESATURASE A-RELATED	75.9148	94.0215
PITG_01655	0.23225	0.463464	0.57169		11.2817	9.60415
PITG_01661	0.257049	0.0631821	0.120775	PEROXISOMAL MEMBRANE (MPV17/PMP22) FAMILY PROTEIN	36.0218	30.143
PITG_01662	0.640263	0.00100863	0.0050754	PEROXISOMAL MEMBRANE PROTEIN 2, PXMP2 MPV17	57.0391	36.5961
PITG_01663	0.368173	0.0481022	0.0975109	VACUOLAR PROTEIN SORTING-ASSOCIATED PROTEIN 13E-RELATED	9.25587	7.17111
PITG_01664	-0.182848	0.0308602	0.0687748		11.2868	12.8119
PITG_01669	0.197539	0.0473536	0.0962251		338.631	295.299
PITG_01671	0.229053	0.306471	0.416147	PEROXISOMAL MEMBRANE PROTEIN 2, PXMP2 MPV17	2.38929	2.03853
PITG_01672	0.998591	0.000171657	0.00145865	PROTEIN AQ_928	5.60112	2.8033
PITG_01673	0.931944	0.0091581	0.0267503		23.3439	12.2358
PITG_01674	-0.254182	0.00366102	0.013252	DETHIOBIOTIN SYNTHETASE	23.3168	27.809
PITG_01676	-0.275851	0.222879	0.323847		52.4896	63.5496
PITG_01677	0.513662	0.00515962	0.0171849		20.7284	14.519
PITG_01678	0.229232	0.0930943	0.163726		17.4749	14.9077
PITG_01679	0.321054	0.00914796	0.026738	TRANSMEMBRANE PROTEIN 43; ALTNAME: PROTEIN LUMA	27.5189	22.0285
PITG_01680	-0.238595	0.419931	0.530567	RNA-BINDING PROTEIN PNO1	54.8179	64.6765
PITG_01681	0.0276209	0.848125	0.892781		28.7024	28.1581
PITG_01682	0.159699	0.459149	0.567729		15.9862	14.3111
PITG_01683	0.0666501	0.497925	0.603292	FOIE GRAS ;TRAFFICKING PROTEIN PARTICLE COMPLEX SUBUNIT 11	27.2539	26.0235
PITG_01689	0.176857	0.00994859	0.0284869	HYDROXYACYLGLUTATHIONE HYDROLASE 1, MITOCHONDRIAL-RELATED	13.8328	12.2369
PITG_01690	0.832749	0.000104396	0.00103979	SET DOMAIN-CONTAINING PROTEIN	4.84105	2.71805
PITG_01691	0.376351	0.000393217	0.00257051	PHOSPHATASE WITH HOMOLOGY TO TENSIN	52.5849	40.5106
PITG_01693	-0.106531	0.225538	0.327089	WD REPEAT-CONTAINING PROTEIN 90	16.3602	17.614
PITG_01694	-0.0741524	0.582242	0.676819	PEPTIDYL-PROLYL CIS-TRANS ISOMERASE	196.287	206.64
PITG_01697	0.362284	0.00168702	0.00741747	IMPORTIN SUBUNIT ALPHA	30.6286	23.8269
PITG_01698	-0.278802	0.0101607	0.0289269		134.059	162.639
PITG_01700	0.0569049	0.39232	0.503385	MYO-INOSITOL-1 PHOSPHATE SYNTHASE ;INOSITOL-3-PHOSPHATE SYNTHASE 1	196.322	188.729
PITG_01701	-0.094996	0.520984	0.623326	STRESS ASSOCIATED ENDOPLASMIC RETICULUM PROTEIN SERP1/RAMP4	197.512	210.955
PITG_01702	-0.0362183	0.649624	0.735833	ARMET-LIKE PROTEIN ;MESENCEPHALIC ASTROCYTE-DERIVED NEUROTROPHIC FACTOR HOMOLOG	91.2772	93.5976
PITG_01703	-0.242907	0.0161169	0.0414546	ADP-RIBOSYLATION FACTOR GTPASE-ACTIVATING PROTEIN 2	32.7767	38.7871
PITG_01704	0.170756	0.0869473	0.155233		4.51513	4.01114
PITG_01705	-0.162211	0.167903	0.259619		99.4153	111.246
PITG_01706	0.434295	0.342153	0.453054		3.15754	2.33676
PITG_01707	-1.44911	0.00014981	0.0013252		0.734397	2.0052
PITG_01708	0.154189	0.426056	0.536582		10.8495	9.7498
PITG_01709	-0.0638432	0.680069	0.760592		11.586	12.1103
PITG_01710	0.144697	0.281353	0.38887		10.1894	9.21703
PITG_01711	-0.0469123	0.441179	0.551161	ANTHRANILATE SYNTHASE COMPONENT 1	9.86427	10.1903
PITG_01712	3.70869	1.09621e-06	6.85133e-05		12.2479	0.936773
PITG_01713	-0.314362	0.126054	0.207122	PIH1 DOMAIN-CONTAINING PROTEIN 2	10.1435	12.6131
PITG_01717	0.340821	0.0935652	0.164243	DYNEIN HEAVY CHAIN 10, AXONEMAL	6.62757	5.23307
PITG_01718	-0.10806	0.402602	0.51354	CRYPTOCHROME-LIKE PROTEIN	29.3742	31.6589
PITG_01719	0.16295	0.0735427	0.136124	CNH DOMAIN CONTAINING ;VAM6/VPS39-LIKE PROTEIN	36.9677	33.0194
PITG_01720	-0.101446	0.0556121	0.109143		13.1007	14.0551
PITG_01721	0.0267729	0.770258	0.834254		22.6498	22.2334
PITG_01722	0.780321	1.36782e-05	0.000285407		8.90721	5.18611
PITG_01725	0.186459	0.394707	0.505962	AAA-FAMILY ATPASE ;NUCLEAR VALOSIN-CONTAINING PROTEIN-LIKE	6.61734	5.81505
PITG_01726	1.95199	0.00184048	0.00789634		1.83251	0.473628
PITG_01727	-0.251218	0.0430927	0.0894144		18.6382	22.1834
PITG_01728	-0.132352	0.000577202	0.00341899		17.7767	19.4847
PITG_01729	-0.239847	0.0146399	0.038583		16.4031	19.3699
PITG_01730	-0.413641	0.166408	0.257659		4.38732	5.84409
PITG_01731	0.422968	0.146559	0.23301		6.83365	5.09715
PITG_01732	0.541153	0.0104688	0.0295277		5.05343	3.47283
PITG_01736	0.575274	0.00192624	0.00816593		3.03728	2.03849
PITG_01737	-0.046842	0.567848	0.664535	DNA DAMAGE-BINDING PROTEIN 1	36.2385	37.4344
PITG_01738	0.161956	0.121888	0.202215		31.6937	28.3282
PITG_01740	-0.24448	0.00203819	0.00854035		29.4136	34.8453
PITG_01741	-0.225081	0.331663	0.441851	EGL NINE HOMOLOG-RELATED ;EGL NINE HOMOLOG-RELATED	6.85293	8.01
PITG_01743	0.619982	0.00144488	0.0066547		7.64553	4.97479
PITG_01744	0.295888	0.00409717	0.0144462	TRANSPOSON	10.9579	8.92596
PITG_01745	0.234461	0.00222529	0.00913362	E3 UBIQUITIN-PROTEIN LIGASE NEDD4-LIKE	17.4624	14.8431
PITG_01746	0.399576	0.00119664	0.00574647	HECT DOMAIN UBIQUITIN-PROTEIN LIGASE	16.8407	12.7666
PITG_01747	1.4959	7.85358e-08	1.38213e-05		23.8203	8.44571
PITG_01748	0.438778	0.000940847	0.00482509	MITOCHONDRIAL INNER MEMBRANE PROTEIN OXA1L; ALTNAME: OXIDASE ASSEMBLY 1-LIKE PROTEIN; SHORT=OXA1-LIKE PROTEIN	49.7313	36.6897
PITG_01749	-0.00625634	0.92813	0.950108	CHRONIC MYELOGENOUS LEUKEMIA TUMOR ANTIGEN 66 ;NUDC DOMAIN-CONTAINING PROTEIN 1	17.327	17.4023
PITG_01750	0.591843	8.16756e-05	0.000886697	RNA POLYMERASE II-ASSOCIATED PROTEIN 3	18.8715	12.5211
PITG_01751	0.512717	8.13888e-05	0.000884302	CGI-121 FAMILY MEMBER ;EKC/KEOPS COMPLEX SUBUNIT TPRKB	16.3371	11.4507
PITG_01752	0.140313	0.265045	0.37096	TRANSKETOLASE 1-RELATED	389.907	353.771
PITG_01755	-0.46049	0.0118066	0.0324725	HEAT SHOCK PROTEIN 90 HSP90 CO-CHAPERONE AHA-1	43.2349	59.4917
PITG_01756	0.128384	0.0454274	0.0931602	TH1 PROTEIN-RELATED ;NEGATIVE ELONGATION FACTOR C/D	20.1532	18.4373
PITG_01757	-0.0655713	0.808827	0.863649		3.27446	3.42672
PITG_01759	0.378988	0.056116	0.109971		13.2732	10.2068
PITG_01760	1.77352	0.000251458	0.00189173		2.60315	0.761407
PITG_01761	-0.183833	0.433559	0.54388	PROLINE DEHYDROGENASE 1, MITOCHONDRIAL	33.0286	37.5171
PITG_01762	0.228396	0.0488715	0.098754	GLYCYL-TRNA SYNTHETASE/DNA POLYMERASE SUBUNIT GAMMA-2 AMINOACYL-TRNA SYNTHETASE;LIGASE;GLYCINE--TRNA LIGASE	48.474	41.3766
PITG_01768	0.442931	0.0164254	0.0420136	PHOSPHO-2-DEHYDRO-3-DEOXYHEPTONATE ALDOLASE, PHENYLALANINE-INHIBITED	17.4761	12.8561
PITG_01769	-0.0372858	0.689225	0.76807	CHORISMATE SYNTHASE	28.3294	29.0711
PITG_01770	0.237485	0.00145422	0.00667703	LEUKOCYTE RECEPTOR CLUSTER MEMBER 8	32.8147	27.8342
PITG_01771	-0.41736	0.0361518	0.0779133	GLUTAREDOXIN-RELATED PROTEIN ;GLUTAREDOXIN-RELATED PROTEIN	41.3922	55.2785
PITG_01772	0.0600947	0.338045	0.448413		15.0857	14.4702
PITG_01773	0.409682	0.00564334	0.0184773		3.92375	2.95376
PITG_01774	-0.231106	0.0417385	0.0871317		8.21804	9.64579
PITG_01775	-0.470324	1.42457e-05	0.000292726	PROTEIN PHOSPHATASE 1B	41.6548	57.7094
PITG_01776	-0.750565	0.000247142	0.00186647		8.11337	13.6503
PITG_01777	-0.232316	0.024933	0.0580453	PRESENILIN-2	48.6902	57.1973
PITG_01778	-0.330687	0.0134415	0.0360424	SOLUBLE PYRIDINE NUCLEOTIDE TRANSHYDROGENASE	32.9838	41.4808
PITG_01781	-0.0712055	0.0409179	0.0858608	RNA-BINDING PROTEIN MUSASHI HOMOLOG 1; SHORT=MUSASHI-1	21.8087	22.9121
PITG_01782	0.178257	0.0301677	0.0675641		32.932	29.1044
PITG_01783	0.0904215	0.431395	0.541758	ACETYL-COA C-ACYLTRANSFERASE	71.9857	67.6124
PITG_01784	0.569207	0.0167401	0.0426393	SORTING NEXIN ;SORTING NEXIN	27.9516	18.839
PITG_01785	-0.322326	0.043975	0.0907243		17.9362	22.4264
PITG_01788	0.212226	0.00323186	0.0120575	UBIQUITIN-LIKE MODIFIER-ACTIVATING ENZYME 5	64.22	55.435
PITG_01789	-0.0588904	0.598142	0.69086		15.251	15.8864
PITG_01790	-0.26952	2.3225e-06	9.93341e-05	CRAL-TRIO DOMAIN-CONTAINING PROTEIN C34C12.6	108.126	130.336
PITG_01791	-0.289782	1.03854e-05	0.000239904	THIOREDOXIN DOMAIN-CONTAINING PROTEIN; ALTNAME: MEMBRANE PROTEIN 23; SHORT=MP23	348.016	425.434
PITG_01792	-0.495083	0.0202231	0.0493765		9.14101	12.8834
PITG_01793	0.0526249	0.726816	0.800425		8.11526	7.82458
PITG_01795	0.764168	0.000300716	0.00213827	YTH YT521-B HOMOLOGY DOMAIN-CONTAINING ;YTH DOMAIN-CONTAINING FAMILY PROTEIN 2	19.2526	11.3358
PITG_01796	0.777569	0.000681844	0.00384796	VOLTAGE AND LIGAND GATED POTASSIUM CHANNEL	10.3843	6.0577
PITG_01797	-0.0857512	0.218404	0.318974	26S PROTEASE REGULATORY SUBUNIT 6A	170.781	181.24
PITG_01798	-0.657968	0.00167109	0.00736194	TORSIN-2A	20.5141	32.3683
PITG_01799	-0.644919	6.88348e-05	0.000793336		14.7529	23.0684
PITG_01800	-0.661378	0.00157894	0.00708667		17.2628	27.3027
PITG_01804	0.0972693	0.607434	0.699056	METHIONINE SYNTHASE	9.78859	9.15038
PITG_01804b	-0.0446738	0.555509	0.653525		13.1463	13.5598
PITG_01808	-0.548983	0.00576728	0.0187408	METHYLMALONYL-COA MUTASE MUTASE;ISOMERASE;METHYLMALONYL-COA MUTASE, MITOCHONDRIAL	2.7129	3.96913
PITG_01809	0.512142	0.000458547	0.0028934	WDSAM1 PROTEIN ;WDSAM1 PROTEIN	22.5997	15.8464
PITG_01810	0.700787	2.17529e-05	0.000390007	SOLUTE CARRIER FAMILY 35, MEMBER F5	51.5278	31.7018
PITG_01811	0.29543	0.0772501	0.141004		5.70825	4.65125
PITG_01812	0.33091	0.145445	0.23167	DNA REPAIR PROTEIN COMPLEMENTING XP-A CELLS	9.73486	7.73955
PITG_01813	-0.104622	0.638668	0.727119	TRNA (GUANINE-N(7)-)-METHYLTRANSFERASE	29.7768	32.0164
PITG_01814	0.0839032	0.525903	0.627471	ELMO/CED-12 DOMAIN-CONTAINING PROTEIN	72.4069	68.316
PITG_01815	0.0858454	0.730359	0.803136	BEIGE/BEACH-RELATED ;PROTEIN T01H10.8	31.8592	30.0187
PITG_01816	-0.541869	0.0123666	0.0336664	MOB1, MPS ONE BINDER KINASE ACTIVATOR-LIKE 1A (YEAST)	3.13632	4.56604
PITG_01817	0.11827	0.320431	0.430384		17.8408	16.4366
PITG_01818	-0.0237923	0.947749	0.963745	PUTATIVE HOMEODOMAIN TRANSCRIPTION FACTOR PHTF ;PUTATIVE HOMEODOMAIN TRANSCRIPTION FACTOR PHTF	20.6972	21.0413
PITG_01819	0.187492	0.403547	0.514531		30.8033	27.0493
PITG_01821	-0.0584258	0.447526	0.557117	ECOTROPIC VIRAL INTEGRATION SITE 5 ORTHOLOG	17.6072	18.3349
PITG_01822	-0.0719303	0.242285	0.345985	;PROTEIN BUS-19, ISOFORM A	38.3966	40.3595
PITG_01823	-0.0103061	0.957994	0.971431		13.6496	13.7475
PITG_01824	-1.60102	6.07374e-05	0.000733196	PUTATIVE SERINE/THREONINE-PROTEIN KINASE/RECEPTOR R826	0.865905	2.62679
PITG_01825	-0.00502574	0.973405	0.982143		15.4317	15.4856
PITG_01826	3.05587	3.58212e-06	0.000127594		295.506	35.535
PITG_01827	-0.229962	0.209794	0.309234		15.535	18.2195
PITG_01828	1.76961	1.78392e-06	8.8044e-05		126.69	37.1567
PITG_01830	0.468019	0.000118122	0.00113416		13.053	9.43679
PITG_01832	-0.0815311	0.491784	0.597639	SCY1-RELATED S/T PROTEIN KINASE-LIKE ;SCY1-LIKE PROTEIN 2	38.3571	40.5872
PITG_01833	-0.0929713	0.741525	0.812343	60S RIBOSOMAL PROTEIN L13A	208.54	222.422
PITG_01839	-0.213927	0.0306946	0.0685034	4-COUMARATE--COA LIGASE 3	16.2327	18.8273
PITG_01840	0.0959355	0.0382038	0.0814563		16.9362	15.8466
PITG_01844	-6.01359	4.91175e-08	1.16638e-05		0.373289	24.1166
PITG_01845	0.175771	0.127148	0.208525		50.8217	44.9922
PITG_01846	-0.643164	9.96491e-05	0.00101663	ARP2/3 COMPLEX 34 KDA SUBUNIT ;ACTIN-RELATED PROTEIN 2/3 COMPLEX SUBUNIT 2	73.0138	114.029
PITG_01846b	-1.56399	0.000451623	0.00286413		14.7752	43.6859
PITG_01847	0.298774	0.0192113	0.0475396		14.7689	12.0063
PITG_01848	0.314372	0.0818336	0.147796	DUAL SPECIFICITY PROTEIN PHOSPHATASE	15.1039	12.1466
PITG_01849	-0.341776	0.382599	0.493325	DUAL SPECIFICITY PROTEIN PHOSPHATASE	5.05378	6.40474
PITG_01850	0.162773	0.0163489	0.0418749	PROBABLE 125 KDA KINESIN-RELATED PROTEIN	5.63994	5.0382
PITG_01850b	0.0806474	0.415564	0.526349		12.9789	12.2732
PITG_01851	-0.113051	0.389443	0.500298	HOMOGENTISATE 1,2-DIOXYGENASE	7.79427	8.42961
PITG_01852	-0.224687	0.213668	0.313735	DYNEIN ALPHA CHAIN, FLAGELLAR OUTER ARM; ALTNAME: DHC ALPHA	4.80817	5.61847
PITG_01853	-0.101797	0.505598	0.60997	PROTEIN STX16-NPEPL1-RELATED	7.41902	7.96143
PITG_01855	0.214214	0.000436381	0.00279132	ENDOPLASMIC RETICULUM MANNOSYL-OLIGOSACCHARIDE 1,2-ALPHA-MANNOSIDASE	19.1607	16.5169
PITG_01857	-0.594158	0.0248271	0.0578939		5.5834	8.42865
PITG_01858	-0.627328	1.44973e-05	0.00029558	DERLIN-3	14.8334	22.9132
PITG_01859	-0.159743	0.139956	0.224909	RING FINGER AND SWIM DOMAIN-CONTAINING PROTEIN 2 ;E3 UBIQUITIN-PROTEIN LIGASE ZSWIM2	9.00206	10.0561
PITG_01860	-0.290956	0.0409443	0.0859027		11.4935	14.0617
PITG_01862	-0.082392	0.313045	0.422684	GLUCOSE-6-PHOSPHATE ISOMERASE ;GLUCOSE-6-PHOSPHATE ISOMERASE	142.382	150.75
PITG_01864	-0.0326065	0.640639	0.728679		31.2097	31.9231
PITG_01865	0.725222	0.00415361	0.0145927	REGULATOR OF CHROMOSOME CONDENSATION ;REGULATOR OF CHROMOSOME CONDENSATION	2.41099	1.45842
PITG_01867	0.022572	0.266906	0.37291	SPLICING FACTOR U2AF 65 KDA SUBUNIT	33.7706	33.2464
PITG_01868	-0.367889	0.0136566	0.0364984	;TETRATRICOPEPTIDE REPEAT PROTEIN 26	10.3665	13.3775
PITG_01869	0.0672574	0.438745	0.548637	TREHALOSE-6-PHOSPHATE SYNTHASE ;ALPHA,ALPHA-TREHALOSE-PHOSPHATE SYNTHASE [UDP-FORMING] 7-RELATED	8.28461	7.90725
PITG_01870	0.592345	0.000614591	0.00357709	PROTEIN NLRC3; ALTNAME: CARD15-LIKE PROTEIN; ALTNAME: CATERPILLER PROTEIN 16.2; SHORT=CLR16.2; ALTNAME: NUCLEOTIDE-BINDING OLIGOMERIZATION DOMAIN PROTEIN 3	15.2101	10.0883
PITG_01871	0.266639	0.0410489	0.0860547	SERINE-THREONINE PROTEIN KINASE	14.3986	11.9689
PITG_01873	-0.0428751	0.66112	0.745169	PHOSPHATIDYLINOSITOL-4-PHOSPHATE 5-KINASE RELATED ;PHOSPHATIDYLINOSITOL-4-PHOSPHATE 5-KINASE RELATED	13.1875	13.5853
PITG_01878	0.24348	0.0159789	0.04115	TBC1 DOMAIN FAMILY MEMBER 23	19.3652	16.3579
PITG_01879	-0.591427	0.0164217	0.0420136		5.46999	8.24183
PITG_01884	-0.649617	0.00470014	0.0159792		11.3222	17.7617
PITG_01896	-0.00192195	0.993926	0.995862	3-OXOACYL-[ACYL-CARRIER-PROTEIN] SYNTHASE-LIKE PROTEIN	6.87294	6.8821
PITG_01897	0.0245961	0.703773	0.780447	HISTONE DEACETYLASE 2	46.3147	45.5318
PITG_01898	-0.511819	0.00235301	0.00948316	CRANIOFACIAL DEVELOPMENT PROTEIN 1; ALTNAME: BUCENTAUR	15.3669	21.9109
PITG_01899	0.21159	0.398372	0.50939	TRANSMEMBRANE PROTEIN 234 HOMOLOG	26.404	22.8021
PITG_01908	-4.728	0.0233042	0.0551378	CARBONIC ANHYDRASE ;CARBONIC ANHYDRASE	0.680174	18.0256
PITG_01910_PITG_01911	0.614713	0.0162293	0.041688		4.95447	3.23556
PITG_01913	0.340398	0.0706459	0.131949	FAD NADPH DEHYDROGENASE/OXIDOREDUCTASE	40.5721	32.0448
PITG_01914	0.203465	0.39515	0.506385		9.64762	8.3786
PITG_01919	0.157839	0.137788	0.222091	CONGESTED-LIKE TRACHEA PROTEIN	43.991	39.4321
PITG_01920	-0.126293	0.0189954	0.0471274	UBIQUITIN CARBOXYL-TERMINAL HYDROLASE 48; ALTNAME: DEUBIQUITINATING ENZYME 48; ALTNAME: UBIQUITIN THIOESTERASE 48; ALTNAME: UBIQUITIN-SPECIFIC-PROCESSING PROTEASE 48	14.1316	15.4244
PITG_01921	-0.230249	0.264158	0.370075	ANAPHASE SPINDLE ELONGATION PROTEIN 1	1.99393	2.33896
PITG_01922	0.0211825	0.958409	0.971556	40S RIBOSOMAL PROTEIN SA	2123.42	2092.47
PITG_01923	-0.0809918	0.564998	0.661953		56.1792	59.4233
PITG_01924	0.182906	0.00673354	0.021062	TWINFILIN ;TWINFILIN	53.1453	46.8171
PITG_01925	0.107082	0.112372	0.189937	SIGNAL RECOGNITION PARTICLE 19 KD PROTEIN	47.3805	43.9911
PITG_01930	-0.239483	0.171127	0.263235	;PROTEIN R07E4.1, ISOFORM A	17.1987	20.3042
PITG_01931_PITG_01932	-0.00799853	0.977424	0.984639		12.0847	12.1519
PITG_01936	-0.277475	0.0291991	0.0657914	PROTEIN KINASE RELATED ;SERINE/THREONINE-PROTEIN KINASE FUSED	6.58716	7.98411
PITG_01937	-0.449584	0.0607658	0.116991	ANKYRIN REPEAT AND FYVE DOMAIN-CONTAINING PROTEIN 1; ALTNAME: ANKYRIN REPEATS HOOKED TO A ZINC FINGER MOTIF	18.4097	25.1411
PITG_01938	-0.977409	5.5788e-07	4.38921e-05	GLYCERALDEHYDE-3-PHOSPHATE DEHYDROGENASE; SHORT=GAPDH; ALTNAME: PEPTIDYL-CYSTEINE S-NITROSYLASE GAPDH	129.625	255.222
PITG_01939	-0.726598	1.81715e-05	0.000344116	GLYCERALDEHYDE-3-PHOSPHATE DEHYDROGENASE; SHORT=GAPDH; ALTNAME: PEPTIDYL-CYSTEINE S-NITROSYLASE GAPDH	309.383	511.946
PITG_01940	-0.845739	4.72737e-06	0.000150904	GLYCERALDEHYDE-3-PHOSPHATE DEHYDROGENASE; SHORT=GAPDH; ALTNAME: PEPTIDYL-CYSTEINE S-NITROSYLASE GAPDH	370.675	666.172
PITG_01941	-0.0650281	0.710589	0.78618	DNA REPAIR PROTEIN RHP7; ALTNAME: RAD7 HOMOLOG	17.1672	17.9587
PITG_01942	-0.138742	0.23006	0.332044	ANKYRIN REPEAT PROTEIN ;ANKYRIN REPEAT PROTEIN	6.25561	6.88708
PITG_01943	-0.248067	0.539567	0.639404	60S RIBOSOMAL PROTEIN L23	1580.42	1876.93
PITG_01944	0.676871	0.00146717	0.00671345		12.5081	7.82406
PITG_01945	-0.36666	0.00951867	0.027481	DYNACTIN SUBUNIT P25 ;GAMMA CARBONIC ANHYDRASE-LIKE 1, MITOCHONDRIAL-RELATED	63.2595	81.5646
PITG_01946	-0.0394239	0.722159	0.796466	GTP-BINDING PROTEIN RHEB HOMOLOG	31.6731	32.5505
PITG_01947	0.0779065	0.296171	0.405247	RGPR-RELATED ;SEC16, ISOFORM F	38.4804	36.4576
PITG_01948	-0.563698	0.000101737	0.00102709		4.31975	6.38482
PITG_01949	-0.160682	0.00010625	0.00105344	GLYCOSYL HYDROLASE YIR007W	5.60916	6.27
PITG_01950	-0.310182	0.0187002	0.0465763	SERINE/THREONINE-PROTEIN KINASE SGK3; ALTNAME: CYTOKINE-INDEPENDENT SURVIVAL KINASE; ALTNAME: SERUM/GLUCOCORTICOID-REGULATED KINASE 3; ALTNAME: SERUM/GLUCOCORTICOID-REGULATED KINASE-LIKE	84.6209	104.918
PITG_01951	-0.259164	0.0121706	0.0332004		47.7397	57.1342
PITG_01952	-0.723673	0.0212322	0.0513434		4.9792	8.22256
PITG_01953	-0.262777	0.00230783	0.00937645	SERINE/THREONINE PROTEIN PHOSPHATASE ;SERINE/THREONINE-PROTEIN PHOSPHATASE WITH EF-HANDS 1	23.1842	27.8161
PITG_01954	-0.0101763	0.944411	0.961521	TBC DOMAIN-CONTAINING PROTEIN KINASE-LIKE PROTEIN	8.45155	8.51137
PITG_01955	0.199156	0.153275	0.241206	PROBABLE PHOSPHOLIPID-TRANSPORTING ATPASE IB; ALTNAME: ATPASE CLASS I TYPE 8A MEMBER 2	2.33945	2.0378
PITG_01956	0.123094	0.46026	0.568596	REGULATOR OF CHROMOSOME CONDENSATION ;REGULATOR OF CHROMOSOME CONDENSATION	4.20425	3.86041
PITG_01957	-0.265344	0.0821733	0.148302	SERINE/THREONINE PROTEIN PHOSPHATASE ;SERINE/THREONINE-PROTEIN PHOSPHATASE RDGC	14.6624	17.6231
PITG_01958	-0.538001	0.0121537	0.0331814		1.9919	2.89216
PITG_01959	-0.48001	0.0516528	0.103097		1.17693	1.64153
PITG_01960	-0.678573	0.000277092	0.0020252	GLYCOSYL HYDROLASE YIR007W	19.8092	31.7057
PITG_01961	-0.437339	1.78591e-05	0.000341409	RP42 RELATED ;RP42 RELATED	21.8727	29.6179
PITG_01962	-0.712381	0.0524896	0.104449		38.7666	63.5193
PITG_01963	-0.546895	0.355491	0.466558	GLYCOSYL HYDROLASE YIR007W	46.1453	67.4154
PITG_01964	-1.00494	0.000183349	0.00152601		90.4285	181.478
PITG_01965	-0.215615	0.223667	0.32485		5.64258	6.55216
PITG_01966	-0.569779	0.0634592	0.121183		128.818	191.204
PITG_01970	-0.301076	0.0124584	0.033875	ENOYL-[ACYL-CARRIER-PROTEIN] REDUCTASE [NADH] FABI	22.0102	27.118
PITG_01973	-2.4104	0.00048863	0.00302706	PROTEIN MB0912GI|54042479|SP|P64743|Y888_MYCTU	0.479189	2.54748
PITG_01974	6.42307	0.000138047	0.00125583	PROTEIN MB0912I|54042479|SP|P64743|Y888_MYCTU	9.34977	0.108959
PITG_01977	0.557238	0.048193	0.097649	COILED-COIL DOMAIN-CONTAINING PROTEIN 42 HOMOLOG	5.92518	4.02676
PITG_01981	-0.0189686	0.658415	0.742958		41.4034	41.9514
PITG_01982	-0.114135	0.0466147	0.0950125	EPSIN/ENT-RELATED ;CLATHRIN INTERACTOR 1	54.6655	59.1659
PITG_01984	-7.26347	0.000187614	0.00155473		0	1.53646
PITG_01985	4.2201	1.62482e-06	8.39074e-05	ACID PHOSPHATASE RELATED	104.264	5.59442
PITG_01987	8.36124	1.10445e-08	4.76517e-06		3.28839	0
PITG_01988	0.267405	0.165719	0.256817	LONG-CHAIN-FATTY-ACID--COA LIGASE ACSBG2	3.42269	2.84361
PITG_01990	0.00834122	0.957421	0.970924		2.30934	2.29603
PITG_01991	0.0799594	0.559936	0.657576	CGI-141-RELATED/LIPASE CONTAINING PROTEIN ;GOLGI TRANSPORT PROTEIN 1-RELATED	29.9396	28.3254
PITG_01992	-0.0876579	0.751682	0.820296	PROTEIN C6ORF149 ;LYR MOTIF-CONTAINING PROTEIN 4	73.23	77.8174
PITG_01993	-0.848221	0.000293809	0.00210934		3.27965	5.90428
PITG_01996	-0.115397	0.0552874	0.108642	GENERAL TRANSCRIPTION FACTOR 3C POLYPEPTIDE 3	5.97218	6.46951
PITG_01997	0.455157	0.000415408	0.00268151	DYNEIN LIGHT INTERMEDIATE CHAIN	25.1496	18.3449
PITG_01998	0.0484619	0.381644	0.492426	VOLTAGE AND LIGAND GATED POTASSIUM CHANNEL	11.8483	11.4569
PITG_01999	0.511061	0.0098248	0.0281868	POTASSIUM/SODIUM HYPERPOLARIZATION-ACTIVATED CYCLIC NUCLEOTIDE-GATED CHANNEL 1	4.69695	3.29588
PITG_02000	-1.6139	6.97273e-05	0.000799146	LONG-CHAIN-FATTY-ACID--COA LIGASE ACSBG2	2.08103	6.36956
PITG_02001	-0.394621	0.0107458	0.0301792	FAD SYNTHETASE-RELATED FMN ADENYLYLTRANSFERASE	8.27565	10.8792
PITG_02002	0.14791	0.0449945	0.0924013	ENHANCER OF MRNA-DECAPPING PROTEIN 4	42.0362	37.9401
PITG_02003	0.0934941	0.0610835	0.117468	FAD SYNTHETASE-RELATED FMN ADENYLYLTRANSFERASE	44.3498	41.5669
PITG_02005	3.2392	2.43869e-07	2.6094e-05		75.634	8.00977
PITG_02008	0.493992	0.192643	0.289343		6.45229	4.5815
PITG_02009	0.0638552	0.761735	0.827658		2.29593	2.19653
PITG_02010	-0.026314	0.865897	0.905774		45.7195	46.561
PITG_02011	0.198036	0.0116363	0.0321032	CALCINEURIN B ;PROTEIN PHOSPATASE 3 REGULATORY SUBUNIT B ALPHA ISOFORM TYPE 1	24.575	21.423
PITG_02016	-0.0387714	0.793743	0.851963	INTEGRATOR COMPLEX SUBUNIT 1 HOMOLOG	26.5079	27.23
PITG_02017	-0.137212	0.163916	0.254547	PHOSPHATIDYLINOSITOL-GLYCAN BIOSYNTHESIS CLASS F PROTEIN; SHORT=PIG-F; ALTNAME: GPI11 HOMOLOG	23.957	26.3474
PITG_02018	0.243318	0.0360181	0.0777254		10.9934	9.2872
PITG_02019	0.269693	0.309431	0.418976		2.99047	2.48058
PITG_02020	-0.122917	0.109076	0.18542		2.79277	3.04115
PITG_02021	-0.466193	0.00156299	0.00703873	FER-1-LIKE ;DYSFERLIN	13.7409	18.9825
PITG_02022	-0.0990014	0.1629	0.253406	CLATHRIN HEAVY CHAIN	177.183	189.768
PITG_02023	-0.263382	0.00654552	0.0205991	RING FINGER CONTAINING PROTEIN	39.7192	47.6746
PITG_02024	0.00331091	0.976884	0.984317		18.244	18.2022
PITG_02026	-0.206443	0.200162	0.298358	SUCCINYL-COA SYNTHETASE-RELATED ;SUCCINYL-COA SYNTHETASE-RELATED	198.691	229.257
PITG_02027	-0.0515371	0.443418	0.553201	UBIQUITIN LIGASE E3 ALPHA-RELATED ;E3 UBIQUITIN-PROTEIN LIGASE UBR3	19.5325	20.2429
PITG_02028	1.09726	0.00400514	0.0141829		2.58638	1.20888
PITG_02029	0.560173	0.168425	0.260156		3.88495	2.63486
PITG_02030	0.65906	0.0528381	0.104847		4.80526	3.04313
PITG_02031	-0.0566723	0.876459	0.914188		7.97908	8.29876
PITG_02032	-0.174747	0.130176	0.212537	RNA GUANINE-9- METHYLTRANSFERASE DOMAIN CONTAINING ;RNA GUANINE-9- METHYLTRANSFERASE DOMAIN CONTAINING	4.47539	5.05166
PITG_02033	0.729122	0.000652047	0.00372379	ALKYLATED DNA REPAIR PROTEIN ALKB HOMOLOG 8; ALTNAME: PROBABLE ALPHA-KETOGLUTARATE-DEPENDENT DIOXYGENASE ABH8; ALTNAME: S-ADENOSYL-L-METHIONINE-DEPENDENT TRNA METHYLTRANSFERASE ABH8; ALTNAME: TRNA (CARBOXYMETHYLURIDINE(34)-5-O)-METHYLTRANSFERASE ABH8	7.1258	4.29879
PITG_02034	-0.354782	0.0953434	0.166804	ZINC TRANSPORTER 3	69.5819	88.9808
PITG_02035	0.961307	1.96024e-08	6.24242e-06	WD40 REPEAT PROTEIN ;DDB1- AND CUL4-ASSOCIATED FACTOR 11	18.9896	9.75291
PITG_02036	0.0869259	0.25337	0.35834	EQUILIBRATIVE NUCLEOSIDE TRANSPORTER 1	25.4646	23.9756
PITG_02037	0.145105	0.121215	0.201274	BUD13 HOMOLOG	19.9302	18.0232
PITG_02038	-0.478288	0.0133133	0.0357562	FRUCTOSE-1,6-BISPHOSPHATASE-RELATED	163.161	227.298
PITG_02039	0.0552125	0.778419	0.840507	ELONGATION FACTOR 1-BETA-RELATED	434.057	417.759
PITG_02040	-0.471716	0.00163002	0.00724467	TATD FAMILY DEOXYRIBONUCLEASE NUCLEASE;NUCLEIC ACID BINDING;DEOXYRIBONUCLEASE TATDN1-RELATED	7.05105	9.77809
PITG_02041	0.471974	0.143268	0.228992		5.46118	3.93739
PITG_02042	-0.00190156	0.971836	0.981078	ATP SYNTHASE GAMMA-RELATED ;SERINE/THREONINE-PROTEIN PHOSPHATASE 4 REGULATORY SUBUNIT 3	18.2401	18.2642
PITG_02043	-0.674205	0.0116179	0.0320722	SNF5	21.6973	34.6228
PITG_02044	-0.524434	0.00500215	0.0167973	PUTATIVE MEDIATOR OF RNA POLYMERASE II TRANSCRIPTION SUBUNIT 22; ALTNAME: PUTATIVE MEDIATOR COMPLEX SUBUNIT 22	21.8801	31.4717
PITG_02045	0.313892	0.00225592	0.00921312	V-TYPE PROTON ATPASE 16 KDA PROTEOLIPID SUBUNIT; SHORT=V-ATPASE 16 KDA PROTEOLIPID SUBUNIT; ALTNAME: VACUOLAR PROTON PUMP 16 KDA PROTEOLIPID SUBUNIT	387.533	311.758
PITG_02046	-0.0670818	0.161035	0.251177	V-TYPE PROTON ATPASE 16 KDA PROTEOLIPID SUBUNIT; SHORT=V-ATPASE 16 KDA PROTEOLIPID SUBUNIT; ALTNAME: VACUOLAR PROTON PUMP 16 KDA PROTEOLIPID SUBUNIT	234.926	246.107
PITG_02047	0.264828	0.0858177	0.153596	RUVB-RELATED REPTIN AND PONTIN ;RUVB-LIKE 2	40.457	33.6722
PITG_02048	0.154976	0.179884	0.273901		23.2876	20.9157
PITG_02049	1.14042e-05	0.999856	0.999909	CITRATE SYNTHASE, MITOCHONDRIAL	183.673	183.672
PITG_02050	-0.981162	0.0714533	0.133104	CHITIN SYNTHASE 1	5.29124	10.4452
PITG_02051	-0.32892	0.0399166	0.084262		24.6715	30.9892
PITG_02052	-0.395136	0.0861729	0.154045		60.453	79.4997
PITG_02053	0.0546522	0.770898	0.834636	40S RIBOSOMAL PROTEIN S8	1975.27	1901.84
PITG_02054	-0.184301	0.348093	0.459056	DNA PRIMASE SMALL SUBUNIT	15.2467	17.3244
PITG_02055	-0.210543	0.0208859	0.0506875	TPR REPEAT CONTAINING PROTEIN	30.9474	35.81
PITG_02058	-1.73881	0.00135452	0.00634338		47.7405	159.338
PITG_02067	-0.0911305	0.273038	0.379652	PRE-MRNA-SPLICING FACTOR CWC2	9.92525	10.5724
PITG_02068	-0.0961052	0.149541	0.236615	ADP RIBOSYLATION FACTOR-RELATED ;GTP-BINDING PROTEIN SAR1B	194.055	207.422
PITG_02069	-0.0362071	0.56843	0.6651	EAP30 SUBUNIT OF ELL COMPLEX	15.6137	16.0105
PITG_02071	-0.0506617	0.336713	0.447001	SERINE/THREONINE-PROTEIN KINASE SRK2H; ALTNAME: OST1-KINASE-LIKE 9; ALTNAME: SNF1-RELATED KINASE 2.5; SHORT=SNRK2.5	77.7846	80.5647
PITG_02073	-0.165353	0.46305	0.57139	U-BOX DOMAIN-CONTAINING PROTEIN 2-RELATED	6.63467	7.44039
PITG_02074	0.996574	0.000855299	0.00452517	PROBABLE CALCIUM-BINDING PROTEIN CML22; ALTNAME: CALMODULIN-LIKE PROTEIN 22	9.01712	4.51928
PITG_02075	0.0489258	0.219432	0.320194	1-ACYLGLYCEROL-3-PHOSPHATE ACYLTRANSFERASE-RELATED ;1-ACYL-SN-GLYCEROL-3-PHOSPHATE ACYLTRANSFERASE EPSILON	24.8096	23.9823
PITG_02076	0.450125	0.00180375	0.00778087		6.11354	4.47498
PITG_02077	0.446944	0.0166702	0.0425097	SERINE/THREONINE-PROTEIN KINASE PLK ;SERINE/THREONINE-PROTEIN KINASE PLK	3.71313	2.72393
PITG_02078	0.474514	0.0522688	0.104094		5.70436	4.10548
PITG_02079	-0.331943	0.000589826	0.00347377		30.5094	38.4024
PITG_02080	1.31732	0.00146291	0.00670083	SERINE/THREONINE KINASE	5.4862	2.2015
PITG_02081	0.836308	0.000453506	0.00287199		3.40558	1.90738
PITG_02082	0.666736	0.0602174	0.11617	SERINE/THREONINE KINASE ;CBL-INTERACTING SERINE/THREONINE-PROTEIN KINASE 8	17.7987	11.2119
PITG_02084	0.112275	0.301985	0.411352	GOLGI REASSEMBLY STACKING PROTEIN GRASP ;GOLGI REASSEMBLY STACKING PROTEIN GRASP	35.4658	32.8104
PITG_02085	0.186272	0.171402	0.263536	ABC TRANSPORTER G FAMILY MEMBER 31; SHORT=ABC TRANSPORTER ABCG.31; SHORT=ATABCG31; ALTNAME: PROBABLE PLEIOTROPIC DRUG RESISTANCE PROTEIN 3	39.2498	34.4956
PITG_02086	-0.341011	0.0215515	0.051956	ATP-BINDING CASSETTE TRANSPORTER ;ATP-BINDING CASSETTE TRANSPORTER	5.68607	7.20223
PITG_02088	-0.131586	0.0277326	0.06305		3.48209	3.81462
PITG_02089	-0.227437	0.00881442	0.0259815		3.74217	4.38116
PITG_02090	-0.41249	0.0207689	0.050442	METHYLTRANSFERASE FAMILY PROTEIN	5.38785	7.17113
PITG_02092	-0.19643	0.0486207	0.0984114	ELECTRON TRANSFER FLAVOPROTEIN-QUINONE OXIDOREDUCTASE YDIS-RELATED	37.488	42.9559
PITG_02093	0.0376753	0.849789	0.894181	ACTIVATOR OF BASAL TRANSCRIPTION 1	10.8468	10.5672
PITG_02094	0.60151	0.000435926	0.00279105	DNAJ HOMOLOG SUBFAMILY B MEMBER 5	9.61022	6.33375
PITG_02098	0.813315	0.00966126	0.027807	PROTEIN ABT-4	3.81728	2.17231
PITG_02102	0.62183	0.0771195	0.140894	MULTI ANTIMICROBIAL EXTRUSION FAMILY PROTEIN	1.69328	1.10037
PITG_02102b	0.228055	0.35385	0.465134		1.93207	1.64957
PITG_02103	-0.260206	0.0304246	0.06798	PROBABLE EXO-1,4-BETA-XYLOSIDASE BXLB; ALTNAME: 1,4-BETA-D-XYLAN XYLOHYDROLASE BXLB; ALTNAME: BETA-XYLOSIDASE BXLB; ALTNAME: XYLOBIASE BXLB	14.3844	17.2275
PITG_02104	0.527019	0.00515451	0.0171753		18.1668	12.6075
PITG_02105	0.545345	0.00249871	0.00991699	URIDINE KINASE	23.2455	15.9285
PITG_02106	-0.582036	0.0401918	0.0847359	PLECKSTRIN ;PROTEIN OPY1	4.18302	6.26182
PITG_02107	-0.918554	0.0278142	0.0632034		3.32536	6.28566
PITG_02108	1.21101	0.00036124	0.00242671	DYNEIN LIGHT CHAIN TCTEX-TYPE 1	6.06067	2.61801
PITG_02109	0.159749	0.0504954	0.101278		36.4984	32.6727
PITG_02110	0.145621	0.00173638	0.00756978	CYCLIC NUCLEOTIDE-DEPENDENT PROTEIN KINASE ;PROTEIN PKG-2, ISOFORM C	4.5458	4.10936
PITG_02111	-0.0124602	0.938979	0.957813		3.95351	3.98781
PITG_02112	-0.0273758	0.900617	0.931671	3-HYDROXYISOBUTYRYL-COA HYDROLASE, MITOCHONDRIAL	145.7	148.491
PITG_02113	-0.54207	0.00182022	0.00783568		5.10669	7.43565
PITG_02114	-0.0570833	0.155141	0.243736	PROBABLE ASPARTYL AMINOPEPTIDASE	100.071	104.11
PITG_02115	0.0904741	0.466401	0.574367	PROPIONYL-COA CARBOXYLASE BETA CHAIN, MITOCHONDRIAL; SHORT=PCCASE SUBUNIT BETA; ALTNAME: PROPANOYL-COA:CARBON DIOXIDE LIGASE SUBUNIT BETA	126.584	118.889
PITG_02118	-0.933066	0.000654247	0.00373158		1.46893	2.80466
PITG_02119	-2.09384	3.79399e-05	0.000543316	SERINE-THREONINE PROTEIN KINASE	4.22839	18.0503
PITG_02122	-0.126805	0.00561391	0.0183944	GLUCOSAMINE--FRUCTOSE-6-PHOSPHATE AMINOTRANSFERASE, ISOMERIZING ;GH12731P-RELATED	38.9649	42.5448
PITG_02123	-0.00172505	0.992379	0.995057		12.4848	12.4998
PITG_02124	-0.153518	0.0642988	0.122402	SERINE/THREONINE-PROTEIN KINASE DDB_G0282895-RELATED	33.5594	37.3274
PITG_02128	0.0292763	0.909725	0.938856		4.41056	4.32196
PITG_02129	0.511677	0.00922057	0.0268682		8.14409	5.71232
PITG_02135	-0.0597074	0.342751	0.453576	WD40 REPEAT PROTEIN ;WD40 REPEAT PROTEIN	15.109	15.7474
PITG_02136	1.43319	0.000329656	0.00227276	PYRIDOXAL BIOSYNTHESIS PROTEIN PDX2; ALTNAME: PROBABLE GLUTAMINE AMIDOTRANSFERASE; SHORT=ATPDX2; ALTNAME: PROTEIN EMBRYO DEFECTIVE 2407	9.9422	3.6817
PITG_02137	0.0200924	0.74667	0.815974	SERINE/THREONINE-PROTEIN PHOSPHATASE 2A 65 KDA REGULATORY SUBUNIT A BETA ISOFORM	71.333	70.3465
PITG_02138	0.279268	0.000587233	0.0034646	UPF0652 PROTEIN	22.9976	18.9502
PITG_02139	-1.38513	0.146276	0.232633		2.45037	6.40024
PITG_02143	-1.55698	0.000281467	0.00204822	HISTONE H2A DEUBIQUITINASE MYSM1	7.17638	21.1156
PITG_02144	0.0287183	0.846113	0.891511		23.3396	22.8796
PITG_02145	0.212943	0.0141858	0.0376385		31.4621	27.1447
PITG_02146	-0.164374	0.063945	0.121885		21.4184	24.0031
PITG_02147	-0.078071	0.5077	0.611795	POTASSIUM VOLTAGE-GATED CHANNEL SUBFAMILY H MEMBER 7; ALTNAME: ETHER-A-GO-GO-RELATED GENE POTASSIUM CHANNEL 3; SHORT=ERG-3; SHORT=EAG-RELATED PROTEIN 3; SHORT=ETHER-A-GO-GO-RELATED PROTEIN 3; ALTNAME: VOLTAGE-GATED POTASSIUM CHANNEL SUBUNIT KV11.3	1.73513	1.83162
PITG_02148	0.377164	0.372475	0.482972		2.14659	1.65276
PITG_02155	-0.735674	0.043129	0.089448	ISOAMYL ACETATE-HYDROLYZING ESTERASE 1	1.34576	2.24093
PITG_02156	-0.279376	0.498919	0.604223		6.5352	7.93157
PITG_02161	0.350381	0.0197942	0.0485152		19.523	15.3134
PITG_02162	0.00400954	0.967718	0.978472	ATP-DEPENDENT CLP PROTEASE ATP-BINDING SUBUNIT CLPX-LIKE, MITOCHONDRIAL	52.2971	52.1519
PITG_02163	0.0879207	0.328981	0.438871		6.48436	6.10099
PITG_02164	-0.00499029	0.97061	0.980581		4.06883	4.08293
PITG_02171	-2.33792	0.000193638	0.00158404		8.09172	40.9096
PITG_02175	0.334422	0.188482	0.284275	AMMONIUM TRANSPORTER MEP2	2.3432	1.85839
PITG_02177	-0.310484	0.00604846	0.0194373	METALLOENDOPEPTIDASE OMA1, MITOCHONDRIAL	33.9791	42.1383
PITG_02178	0.172763	0.300906	0.410215		35.1282	31.1637
PITG_02182	0.365842	0.00430977	0.0150042	HOMOSERINE DEHYDROGENASE; SHORT=HDH	100.712	78.1539
PITG_02183	0.0729163	0.676916	0.758207		6.55583	6.23272
PITG_02184	0.144583	0.28254	0.390228	;ALPHA-KETOGLUTARATE-DEPENDENT DIOXYGENASE ALKB HOMOLOG 6	6.51568	5.89435
PITG_02185	-1.34467	0.000355834	0.00240004		7.00558	17.7922
PITG_02186	-0.2364	0.122323	0.202761	PEPTIDYL-PROLYL CIS-TRANS ISOMERASE	89.9484	105.964
PITG_02190	0.480981	0.0609031	0.117189	AAA-FAMILY ATPASE	20.6732	14.8122
PITG_02191b	-0.192288	0.0151631	0.0395181		159.724	182.497
PITG_02192	0.28756	0.0071202	0.0220395	GLUTATHIONE PEROXIDASE	81.2376	66.5569
PITG_02193	0.28135	0.266792	0.372829	MAINTENANCE OF KILLER 16 MAK16 PROTEIN-RELATED ;MAINTENANCE OF KILLER 16 MAK16 PROTEIN-RELATED	28.2201	23.22
PITG_02194	0.0990497	0.0932859	0.163977		10.9139	10.1897
PITG_02195	-1.38655	8.89991e-08	1.49489e-05		8.03208	21.0001
PITG_02196	-0.376887	0.0167256	0.0426106		29.2993	38.0462
PITG_02197	0.056326	0.529951	0.63095	DNA TOPOISOMERASE 1	39.1954	37.6946
PITG_02198	0.325743	0.00140251	0.00651113	HOMOSERINE KINASE	24.8026	19.7897
PITG_02199	0.177383	0.435997	0.546119	CHAPERONIN ;T-COMPLEX PROTEIN 1 SUBUNIT DELTA	5.64751	4.99412
PITG_02202	-0.010483	0.773946	0.837096		7.04534	7.09672
PITG_02203	0.435044	0.0381644	0.0813983	PROTRUDIN	16.6318	12.302
PITG_02204	0.0312394	0.821326	0.872953		5.12026	5.01058
PITG_02205	-0.129191	0.0763591	0.14002		46.1469	50.47
PITG_02206	-0.280316	0.0598275	0.115635		43.2308	52.5021
PITG_02207	-0.233572	0.536037	0.636326		12.1175	14.2471
PITG_02208	0.0532253	0.495196	0.600858		15.605	15.0398
PITG_02209	-0.00882601	0.913835	0.941355		10.241	10.3039
PITG_02210	-0.463782	0.0641453	0.122179	AROMATIC AMINO ACID TYROSINE/TRYPTOPHAN/PHENYLALANINE HYDROXYLASE ;AROMATIC AMINO ACID TYROSINE/TRYPTOPHAN/PHENYLALANINE HYDROXYLASE	17.2429	23.7806
PITG_02211	-0.110684	0.0566623	0.110847	UBIQUITIN-LIKE PROTEIN-RELATED	149.855	161.804
PITG_02212	0.14255	0.146789	0.233254	MITOGEN-ACTIVATED PROTEIN KINASE 15	5.32739	4.82617
PITG_02213	0.0540516	0.649983	0.736178	SERINE PROTEASE FAMILY S10 SERINE CARBOXYPEPTIDASE	8.16396	7.86375
PITG_02221	-0.527321	0.0315864	0.0701075	THYMIDYLATE KINASE	10.7152	15.4432
PITG_02222	0.968562	0.0234192	0.0553316		16.1135	8.23427
PITG_02224	-0.634078	0.00238078	0.00957107	SERINE-THREONINE PROTEIN KINASE	3.48393	5.40687
PITG_02226	-0.757841	0.000518562	0.00316124	SERINE-THREONINE PROTEIN KINASE	1.64881	2.78807
PITG_02227	0.352678	0.0155689	0.040357		12.0208	9.41383
PITG_02228	-0.148331	0.362033	0.472916	BECLIN-1	15.5693	17.2552
PITG_02229	-0.0235896	0.778872	0.840833		15.3732	15.6266
PITG_02230	-0.0676039	0.788868	0.848488		14.5053	15.2012
PITG_02231	0.0273687	0.814508	0.868536		11.1809	10.9708
PITG_02232	0.0807525	0.507732	0.611795	PROBABLE POLYOL TRANSPORTER 4	11.302	10.6867
PITG_02233	0.0586224	0.0992048	0.17194	SYS1 ;SYS1	9.58075	9.19925
PITG_02234	0.336681	0.000223	0.00174117		10.8314	8.57696
PITG_02237	-0.312025	0.0160313	0.041261		36.4709	45.2768
PITG_02238	-0.0974149	0.684605	0.764068	E3 UBIQUITIN-PROTEIN LIGASE LISTERIN	19.9957	21.3925
PITG_02239	0.0757383	0.568792	0.665406	ATP-DEPENDENT PROTEASE ATPASE SUBUNIT HSLU	84.6094	80.2822
PITG_02240	0.112229	0.37097	0.481768	PROTEIN LAS1	7.92706	7.33378
PITG_02241	-0.052536	0.677623	0.758569		12.0393	12.4858
PITG_02242	0.318423	0.317235	0.427035	CALCIUM-BINDING PROTEIN 39-LIKE; ALTNAME: ANTIGEN MLAA-34; ALTNAME: MO25BETA; ALTNAME: MO25-LIKE PROTEIN	22.0017	17.6442
PITG_02244	0.0718878	0.592368	0.685957	ZINC FINGER PROTEIN 622	20.9284	19.9111
PITG_02245	-0.0345509	0.878406	0.915363	D-LACTATE DEHYDROGENASE, MITOCHONDRIAL-RELATED	15.0182	15.3822
PITG_02246	0.126474	0.170768	0.262863	D-LACTATE DEHYDROGENASE, MITOCHONDRIAL-RELATED	6.2932	5.765
PITG_02247	-0.200839	0.135364	0.219161	STEROIDOGENIC ACUTE REGULATORY-LIKE PROTEIN 1	21.8082	25.0656
PITG_02248	0.338683	0.107902	0.183868	COILED-COIL DOMAIN-CONTAINING PROTEIN 146	2.174	1.71912
PITG_02251	-0.0209777	0.924776	0.948679		8.81936	8.94853
PITG_02252	0.290176	0.0415465	0.0868398	TRANSCRIPTION FACTOR GTE3, CHLOROPLASTIC; ALTNAME: BROMODOMAIN-CONTAINING PROTEIN GTE3; ALTNAME: PROTEIN GLOBAL TRANSCRIPTION FACTOR GROUP E3	84.2119	68.8687
PITG_02253	-0.199497	0.0980475	0.170367	ISOVALERYL-COA DEHYDROGENASE, MITOCHONDRIAL; SHORT=IVD	101.94	117.057
PITG_02254	0.179857	0.204105	0.30255	5-AZACYTIDINE-INDUCED PROTEIN 1	3.55339	3.1369
PITG_02255	0.0752649	0.353385	0.46466		1076.38	1021.67
PITG_02256	-0.242375	0.0476805	0.0967719	ASPARTATE AMINOTRANSFERASE ;ASPARTATE AMINOTRANSFERASE	202.363	239.383
PITG_02257	0.389191	0.109303	0.185726		6.70851	5.12233
PITG_02258	-0.515502	0.494149	0.599749		2.33539	3.33842
PITG_02259	0.314274	0.00148524	0.00678682	HEAT SHOCK PROTEIN 70KDA ;NOVEL PROTEIN SIMILAR TO HEAT SHOCK COGNATE 70-KD PROTEIN	30.3445	24.4048
PITG_02260	0.417842	0.00426302	0.0148833	EXTENDED SYNAPTOTAGMIN-RELATED ;EXTENDED SYNAPTOTAGMIN-RELATED	71.6797	53.6554
PITG_02261	-0.141146	0.137538	0.221822	EXTENDED SYNAPTOTAGMIN-RELATED ;EXTENDED SYNAPTOTAGMIN-RELATED	57.2774	63.1644
PITG_02262	0.201315	0.253858	0.358879	PROBABLE WRKY TRANSCRIPTION FACTOR 19; ALTNAME: WRKY DNA-BINDING PROTEIN 19	2.2652	1.97017
PITG_02263	-0.440555	0.00491354	0.016558	ANCIENT CONSERVED DOMAIN PROTEIN-RELATED ;METAL TRANSPORTER CNNM4	17.5529	23.8215
PITG_02264	0.0694549	0.235252	0.337933	PROTEIN KINASE AND PP2C-LIKE DOMAIN-CONTAINING PROTEIN	13.3153	12.6894
PITG_02265	0.058727	0.60815	0.699579		12.6494	12.1448
PITG_02266	0.214554	0.215932	0.316191	ER DEGRADATION-ENHANCING ALPHA-MANNOSIDASE-LIKE PROTEIN 1	5.71556	4.92575
PITG_02267	0.0559645	0.481988	0.588293	COATOMER SUBUNIT BETA	102.673	98.7664
PITG_02268	0.069897	0.0408473	0.085753		18.097	17.2411
PITG_02269	-0.0772512	0.641582	0.729505		3.44715	3.63677
PITG_02273	-0.0147199	0.763873	0.82927		43.5228	43.9691
PITG_02274	-0.193478	0.230798	0.332678	PEROXISOMAL TRANS-2-ENOYL-COA REDUCTASE	70.5246	80.6461
PITG_02277	2.04357	2.83786e-06	0.000109701	CYCLOPROPANE-FATTY-ACYL-PHOSPHOLIPID SYNTHASE; SHORT=CFA SYNTHASE; SHORT=CYCLOPROPANE FATTY ACID SYNTHASEGI|71153861|SP|P0A9H7|CFA_ECOLI	61.1372	14.8296
PITG_02280	-0.0773974	0.518049	0.620981		29.8886	31.5359
PITG_02281	-0.153352	0.0685912	0.129031	ATP-DEPENDENT (S)-NAD(P)H-HYDRATE DEHYDRATASE; ALTNAME: ATP-DEPENDENT NAD(P)HX DEHYDRATASE	28.8612	32.0979
PITG_02282	-0.0757539	0.335871	0.446237	ACYL-COENZYME A DEHYDROGENASE; SHORT=ACDH	161.661	170.376
PITG_02283	-0.0930281	0.224828	0.326252		135.174	144.178
PITG_02284	0.245565	0.0337186	0.0739927	XANTHINE DEHYDROGENASE	36.9328	31.1523
PITG_02285	-0.0683662	0.361307	0.472198		30.7373	32.2289
PITG_02286	-0.28072	0.0153753	0.0399466	PROBABLE CHROMATIN-REMODELING COMPLEX ATPASE CHAIN; ALTNAME: ISW2-LIKE; ALTNAME: SUCROSE NONFERMENTING PROTEIN 2 HOMOLOG	23.5461	28.6038
PITG_02287	0.821407	0.00606416	0.0194737	PROTEIN YKWD	3.71947	2.10481
PITG_02288	-0.086194	0.0924394	0.162811	SKP1 ;S-PHASE KINASE-ASSOCIATED PROTEIN 1	18.59	19.7345
PITG_02289	-0.365308	0.00222998	0.00914627	SOLUTE CARRIER FAMILY 33 ACETYL-COA TRANSPORTER -RELATED	15.3355	19.7545
PITG_02290	0.0704082	0.233212	0.335652	EARLY ENDOSOME ANTIGEN 1; ALTNAME: ENDOSOME-ASSOCIATED PROTEIN P162; ALTNAME: ZINC FINGER FYVE DOMAIN-CONTAINING PROTEIN 2	16.1855	15.4146
PITG_02291	0.308739	0.0228683	0.0543467	ALPHA-1,2-MANNOSYLTRANSFERASE MNN2	10.3258	8.33649
PITG_02292	-0.722923	0.0119292	0.032722	PROBABLE PROTEIN PHOSPHATASE 2C 45	6.91698	11.4166
PITG_02292b	0.0341989	0.846045	0.891511		64.9077	63.3872
PITG_02293	-0.265999	0.172272	0.264531		51.8774	62.381
PITG_02294	0.493525	0.000450062	0.00285694	ALPHA-1,2-MANNOSYLTRANSFERASE MNN2	12.9366	9.18871
PITG_02302	-0.330509	0.0662727	0.125538		29.3387	36.8922
PITG_02303	0.273425	0.299593	0.408675	ORNITHINE DECARBOXYLASE	18.4695	15.2808
PITG_02304	0.0872413	0.2707	0.377265	CELL DIVISION CYCLE 16,23,27 ;ANAPHASE-PROMOTING COMPLEX SUBUNIT 7	5.15053	4.8483
PITG_02305	0.130941	0.0252002	0.0585432	FK506-BINDING PROTEIN 9-LIKE PROTEIN-RELATED	303.249	276.938
PITG_02306	-0.916005	0.000340408	0.00232589		15.3455	28.9552
PITG_02307	-0.151331	0.0447442	0.0919886	TREHALOSE-6-PHOSPHATE SYNTHASE ;BCDNA.GH08860	8.45873	9.39421
PITG_02308	0.365538	7.42521e-05	0.000827758		33.2074	25.7749
PITG_02314	-1.98095	0.000403354	0.00261986	6-PHOSPHOGLUCONOLACTONASE-RELATED ;6-PHOSPHOGLUCONOLACTONASE	4.40414	17.3855
PITG_02315	0.169877	0.0795256	0.144303		5.81381	5.168
PITG_02320	-0.344373	0.0296221	0.0665875	6-PHOSPHOGLUCONOLACTONASE-RELATED ;6-PHOSPHOGLUCONOLACTONASE	9.02982	11.4642
PITG_02322	-0.118155	0.0191162	0.0473637	SPERM PROTEIN HOMOLOG ;SPERM PROTEIN HOMOLOG	28.1814	30.5866
PITG_02323	0.35844	0.00224576	0.00919736		48.9449	38.1774
PITG_02325	0.378901	0.000705721	0.00394265	PROBABLE WRKY TRANSCRIPTION FACTOR 19; ALTNAME: WRKY DNA-BINDING PROTEIN 19	7.29889	5.61301
PITG_02326	0.207802	0.214928	0.315031	MUTATED IN BLADDER CANCER 1 ;COILED-COIL DOMAIN-CONTAINING PROTEIN 112	3.44915	2.98647
PITG_02327	-0.164954	0.311836	0.421421	GENERAL TRANSCRIPTION FACTOR IIF SUBUNIT 1	30.115	33.7628
PITG_02328	1.92663	0.000238494	0.00182277		35.663	9.38093
PITG_02329	0.307839	0.033747	0.0740187	PEPTIDE N-GLYCANASE PNGASE -RELATED ;PEPTIDE N-GLYCANASE PNGASE -RELATED	14.2596	11.5196
PITG_02330	0.381429	0.00299988	0.01136		20.6032	15.8166
PITG_02334	-0.351099	0.0252611	0.0586167		5.17501	6.60089
PITG_02335	-1.72416	0.0733512	0.135826	GLUCAN 1,3-BETA-GLUCOSIDASE	7.76967	25.6701
PITG_02336	-0.207855	0.396631	0.50799	RIBONUCLEASE	29.0891	33.597
PITG_02337	0.613892	0.00643991	0.0203674	DIS3-LIKE EXONUCLEASE 2	24.541	16.0358
PITG_02338	-0.344674	0.00302776	0.0114364	CHLORIDE CONDUCTANCE REGULATORY PROTEIN ICLN	26.3337	33.4403
PITG_02339	-0.276955	0.000137134	0.00125029	26S PROTEASOME NON-ATPASE REGULATORY SUBUNIT 12	124.705	151.096
PITG_02340	0.066656	0.884177	0.919513		1.99708	1.90691
PITG_02341	-0.532312	0.0744997	0.137515		2.61372	3.78007
PITG_02342	0.0958997	0.655684	0.741003	DYNEIN LIGHT CHAIN TCTEX-TYPE 1	11.7194	10.9657
PITG_02343	1.18915	8.04263e-05	0.000878124	KINESIN-LIKE PROTEIN KIF13B	52.3951	22.9785
PITG_02344	-0.0186892	0.901348	0.93208	5-OXOPROLINASE RELATED ;5-OXOPROLINASE	27.3774	27.7343
PITG_02345	-0.0202361	0.908766	0.938169		13.3814	13.5704
PITG_02346	0.0260767	0.715777	0.791002	POP2, ISOFORM D	40.5464	39.8201
PITG_02347	-0.00877164	0.821775	0.873221	TRANSFERRIN ;MELANOTRANSFERRIN	43.805	44.0722
PITG_02348	-0.110563	0.207664	0.306568	OXIDOREDUCTASE YQJQ	23.8774	25.7792
PITG_02349	-0.0726408	0.607946	0.699525	UPF0272 PROTEIN GM21_3731	25.8923	27.2293
PITG_02351	-1.49181	0.0112845	0.0313458	CALCIUM-TRANSPORTING ATPASE TYPE 2C MEMBER 1	3.79566	10.675
PITG_02352	0.0985203	0.550317	0.648787	CALCIUM-TRANSPORTING ATPASE TYPE 2C MEMBER 2	18.8851	17.6385
PITG_02353	0.577875	0.00697892	0.0216976	SECRETORY PATHWAY CALCIUM ATPASE, ISOFORM G	30.3588	20.3389
PITG_02354	0.236448	0.155171	0.243736	SECRETORY PATHWAY CALCIUM ATPASE, ISOFORM G	20.9876	17.8149
PITG_02355	0.383839	0.0348949	0.0759386	SECRETORY PATHWAY CALCIUM ATPASE, ISOFORM G	19.8856	15.2403
PITG_02356	0.394128	0.0440938	0.0909273	SECRETORY PATHWAY CALCIUM ATPASE, ISOFORM G	37.3606	28.4295
PITG_02357	0.68961	0.00243807	0.00972685	SECRETORY PATHWAY CALCIUM ATPASE, ISOFORM G	27.1171	16.8132
PITG_02358	0.823553	0.000484132	0.00302018	SECRETORY PATHWAY CALCIUM ATPASE, ISOFORM G	33.5948	18.9827
PITG_02359	0.556917	0.0101138	0.028818	PROBABLE CALCIUM-TRANSPORTING ATPASE; ALTNAME: CALCIUM PUMP	24.9986	16.9929
PITG_02360	0.831814	0.000581464	0.00343907	SECRETORY PATHWAY CALCIUM ATPASE, ISOFORM G	24.8666	13.9706
PITG_02361	0.667325	0.00353408	0.0129184	SECRETORY PATHWAY CALCIUM ATPASE, ISOFORM G	25.416	16.0038
PITG_02362	0.0668549	0.691869	0.770247	SECRETORY PATHWAY CALCIUM ATPASE, ISOFORM G	25.3164	24.17
PITG_02367	2.71842	0.000374616	0.00248783		1.94483	0.295499
PITG_02368	-0.0560038	0.830279	0.880061	PUTATIVE RHAMNOGALACTURONASE; ALTNAME: ASCUS DEVELOPMENT PROTEIN 1; SHORT=ASD-I; ALTNAME: RHAMNOGALACTURONAN LYASE; SHORT=RGASE	1.66785	1.73387
PITG_02369	-0.826139	0.00151205	0.0068671	OXIDOREDUCTASE YQJQ	2.00409	3.55312
PITG_02370	0.0108572	0.967373	0.978358		3.45524	3.42934
PITG_02371	0.176174	0.045558	0.0933234		19.3639	17.1379
PITG_02372	-0.179279	0.063784	0.121664		8.141	9.2182
PITG_02373	2.45281	0.00036882	0.00246772	NEUROTRANSMITTER GATED ION CHANNEL ;NEUROTRANSMITTER GATED ION CHANNEL	28.288	5.16694
PITG_02377	2.72136	0.000115561	0.00111879	NEUROTRANSMITTER GATED ION CHANNEL ;NEUROTRANSMITTER GATED ION CHANNEL	15.3179	2.32268
PITG_02380	-0.322526	0.0487914	0.0986373		46.4631	58.103
PITG_02382	1.79805	0.000262185	0.00194601		2.21906	0.638119
PITG_02384	0.0216588	0.757325	0.82452		8.20071	8.07851
PITG_02391	0.16179	0.379289	0.489875	CGI-12 PROTEIN-RELATED ;CGI-12 PROTEIN-RELATED	13.7428	12.2849
PITG_02392	-0.451988	0.072773	0.135036		1.235	1.68938
PITG_02399	0.262997	0.124653	0.205274		117.101	97.5864
PITG_02400	-0.344792	0.0617549	0.118521	TYROSINE-PROTEIN KINASE ;TYROSINE-PROTEIN KINASE	6.38732	8.11169
PITG_02401	-0.227331	0.168189	0.259936	PHOSPHATIDYLINOSITOL 3,4,5-TRISPHOSPHATE 3-PHOSPHATASE AND DUAL-SPECIFICITY PROTEIN PHOSPHATASE PTEN	25.7197	30.1092
PITG_02407	-0.137645	0.366443	0.47741	SERINE/THREONINE-PROTEIN KINASE PLK ;SERINE/THREONINE-PROTEIN KINASE PLK1	9.2205	10.1435
PITG_02408	0.362769	0.0781368	0.142323	PUTATIVE SODIUM-COUPLED NEUTRAL AMINO ACID TRANSPORTER 7	2.21185	1.72009
PITG_02411	-0.152287	0.489718	0.595669		2.10202	2.33603
PITG_02414	0.493567	0.0102981	0.0291692		4.05025	2.87676
PITG_02415	-0.171433	0.130215	0.212575		35.8773	40.4042
PITG_02416	-0.369947	0.0446514	0.0918647		146.457	189.267
PITG_02418	-0.240259	0.196815	0.294255	PROTEIN PELLINO	12.7356	15.0433
PITG_02420	0.277197	0.423702	0.534321	DNA-DIRECTED RNA POLYMERASE I SUBUNIT 2 DNA-DIRECTED RNA POLYMERASE;TRANSFERASE;RNA BINDING PROTEIN;NUCLEOTIDYLTRANSFERASE;NUCLEIC ACID BINDING;DNA-DIRECTED RNA POLYMERASE I SUBUNIT RPA2	19.2347	15.8723
PITG_02421	0.0429547	0.90787	0.937375	KINESIN-LIKE PROTEIN KIF3B; ALTNAME: MICROTUBULE PLUS END-DIRECTED KINESIN MOTOR 3B	3.81313	3.70127
PITG_02422	0.2528	0.00374129	0.0134516		6.54705	5.49472
PITG_02423	-0.233406	0.00598295	0.0192917	CYSTEINE PROTEASE FAMILY C1-RELATED ;CATHEPSIN Z	199.611	234.664
PITG_02424	-0.965193	0.000154983	0.00135572	1,5-ANHYDRO-D-FRUCTOSE REDUCTASE	23.8748	46.6114
PITG_02425	-0.4275	0.00456315	0.0156372	PHOSPHOGLYCERATE MUTASE-RELATED ;SERINE/THREONINE-PROTEIN PHOSPHATASE PGAM5, MITOCHONDRIAL	16.3557	21.9969
PITG_02426	0.0788687	0.495525	0.601038	PUTATIVE METHYLTRANSFERASE ;SET DOMAIN-CONTAINING PROTEIN 4	13.715	12.9854
PITG_02427	-0.188047	0.0137672	0.0367464	WD40 REPEAT PROTEIN	13.6468	15.5467
PITG_02428	0.189587	0.474288	0.581502	15-HYDROXYPROSTAGLANDIN DEHYDROGENASE [NAD(+)]; SHORT=15-PGDH; ALTNAME: PROSTAGLANDIN DEHYDROGENASE 1	60.5383	53.0834
PITG_02429	0.278474	0.185738	0.280802	CYCLIC NUCLEOTIDE-DEPENDENT PROTEIN KINASE ;CYCLIC NUCLEOTIDE-DEPENDENT PROTEIN KINASE	24.4124	20.1271
PITG_02430	0.0801634	0.279598	0.387013	PUTATIVE GLUCURONOSYLTRANSFERASE PGSIP8; ALTNAME: GLYCOGENIN-LIKE PROTEIN 8; ALTNAME: PLANT GLYCOGENIN-LIKE STARCH INITIATION PROTEIN 8	15.5704	14.7288
PITG_02431	0.158944	0.211098	0.31073	DIPHTHAMIDE BIOSYNTHESIS PROTEIN 2	11.6301	10.4169
PITG_02432	-0.260342	0.00110603	0.00543267	DOL-P-MAN:MAN(5)GLCNAC(2)-PP-DOL ALPHA-1,3-MANNOSYLTRANSFERASE	32.6953	39.1612
PITG_02439	0.119831	0.221347	0.322215	GASTRULATION DEFECTIVE PROTEIN 1-RELATED ;GASTRULATION DEFECTIVE PROTEIN 1-RELATED	8.72607	8.03056
PITG_02440	0.647478	1.39304e-05	0.000288867	SYNAPSE-ASSOCIATED PROTEIN	20.1517	12.8647
PITG_02441	-0.627496	0.000437614	0.00279651		8.98647	13.883
PITG_02442	-0.676758	0.0223249	0.0534065	CALPAIN	5.77443	9.23067
PITG_02445	0.0318057	0.552001	0.650256		26.4061	25.8303
PITG_02446	-0.144021	0.00483418	0.0163379	CYCLIN-DEPENDENT KINASE 12	41.3514	45.6925
PITG_02447	-0.316642	0.0254618	0.0590312	COMPLEX I INTERMEDIATE-ASSOCIATED PROTEIN 30, MITOCHONDRIAL	29.7755	37.0832
PITG_02448	0.0455018	0.853999	0.897269	TRM112-LIKE PROTEIN AT1G78190	15.6991	15.2117
PITG_02449	0.162988	0.2117	0.311354		21.8419	19.5086
PITG_02450	-0.0356785	0.892841	0.925861	KRR1 SMALL SUBUNIT PROCESSOME COMPONENT HOMOLOG	20.8665	21.389
PITG_02451	-0.23662	0.0732209	0.135641		3.80035	4.47768
PITG_02452	-0.0111505	0.938861	0.957766	LOW MOLECULAR WEIGHT PHOSPHOTYROSINE PROTEIN PHOSPHATASE	40.2846	40.5972
PITG_02453	0.128837	0.322059	0.431961	ZINC FINGER PROTEIN 207	19.8617	18.1649
PITG_02454	0.134019	0.371758	0.482351		18.0764	16.4729
PITG_02455	-2.07265	0.00867666	0.0256578	ARGININE/DIAMINOPIMELATE/ORNITHINE DECARBOXYLASE	3.08336	12.9704
PITG_02456	-0.132079	0.266885	0.37291	PROTEIN EXC-5, ISOFORM A	11.6168	12.7305
PITG_02457	-0.142995	0.238894	0.342393	SERINE/THREONINE-PROTEIN KINASE HT1; ALTNAME: HIGH LEAF TEMPERATURE PROTEIN 1	11.188	12.3537
PITG_02458	-0.0730516	0.0754168	0.138748		123.151	129.548
PITG_02459	0.395901	0.00142447	0.00658109	TATD FAMILY DEOXYRIBONUCLEASE NUCLEASE;NUCLEIC ACID BINDING;TATD FAMILY DEOXYRIBONUCLEASE	17.2605	13.1182
PITG_02460	0.403085	0.002671	0.0103911		16.8253	12.7239
PITG_02461	1.40729	0.000624627	0.00361819	DNA-DIRECTED PRIMASE/POLYMERASE PROTEIN	2.63389	0.993026
PITG_02462	1.38003	0.00012748	0.00119401	ACTIN ;ACTIN, LARVAL MUSCLE	15.1304	5.81327
PITG_02463	-0.0114735	0.939941	0.958502		6.38906	6.44007
PITG_02464	0.114776	0.270922	0.377456		3.68512	3.4033
PITG_02467	-0.205577	0.0223486	0.0534441	FAMILY NOT NAMED CHAPERONE;TRANSLOCATION PROTEIN SEC63 HOMOLOG	54.3751	62.7026
PITG_02468	0.274841	0.213241	0.31321		214.498	177.291
PITG_02469	0.27934	0.0666847	0.12619		7.07377	5.82856
PITG_02470	-0.125627	0.556045	0.653984	UPF0598 PROTEIN C8ORF82	22.7788	24.8512
PITG_02471	-0.260015	0.0638037	0.121685	PROTEIN CYTB-5.2	10.7071	12.8217
PITG_02472	-0.298828	0.0039488	0.0140242	ALPHA-KETOGLUTARATE-DEPENDENT DIOXYGENASE ALKB HOMOLOG 2; ALTNAME: ALKYLATED DNA REPAIR PROTEIN ALKB HOMOLOG 2; ALTNAME: DNA OXIDATIVE DEMETHYLASE ALKBH2	6.58804	8.10425
PITG_02473	0.0496355	0.535425	0.635883	HECT DOMAIN UBIQUITIN-PROTEIN LIGASE	5.04075	4.87028
PITG_02475	0.558069	0.0688838	0.129417		25.277	17.1684
PITG_02476	-0.200441	0.0128273	0.0346697	GEM-ASSOCIATED PROTEIN 2	7.72683	8.87851
PITG_02477	0.104078	0.596514	0.689753		8.37298	7.79021
PITG_02478	0.358245	0.114303	0.192423	ATP-DEPENDENT RNA HELICASE DDX31-RELATED	7.74133	6.03911
PITG_02479	0.283895	0.00135993	0.00636426	CHAPERONIN ;CHAPERONIN	167.253	137.377
PITG_02480	0.493089	0.00737591	0.0226372	ZINC FINGER PROTEIN ZIC AND GLI ;ZINC FINGER PROTEIN ZIC 3	21.2573	15.1033
PITG_02482	-0.124538	0.107665	0.183588	PROBABLE PRE-MRNA-SPLICING FACTOR ATP-DEPENDENT RNA HELICASE	20.5824	22.4381
PITG_02483	-0.198198	0.315046	0.424601	3-KETODIHYDROSPHINGOSINE REDUCTASE	54.5124	62.5402
PITG_02484	0.039631	0.44195	0.551921	ACID CLUSTER PROTEIN 33 ;MASPARDIN	17.1255	16.6615
PITG_02485	0.325236	0.0364678	0.0784554		6.54045	5.22038
PITG_02486	0.359422	0.00092794	0.00478277		42.2996	32.9716
PITG_02487	0.984303	0.000101916	0.00102709		13.0335	6.58805
PITG_02488	-1.78168	6.06404e-06	0.000176319		6.19721	21.3076
PITG_02489	0.0291216	0.647911	0.734328		10.3832	10.1757
PITG_02490	0.473913	0.000548175	0.00328635		18.3975	13.2463
PITG_02491	0.0447855	0.76438	0.829567		43.1635	41.8442
PITG_02492	-0.066878	0.319595	0.429434	WD-40 REPEAT PROTEIN	11.236	11.7691
PITG_02493	-0.157007	0.42102	0.531591	EUKARYOTIC TRANSLATION INITIATION FACTOR SUI1 ;EUKARYOTIC TRANSLATION INITIATION FACTOR SUI1	108.81	121.32
PITG_02494	-0.165071	0.38547	0.496167	39S RIBOSOMAL PROTEIN L43	93.7253	105.087
PITG_02495	-0.0934082	0.400001	0.510838	SERINE/THREONINE-PROTEIN KINASE ATR; SHORT=ATATR; ALTNAME: ATAXIA TELANGIECTASIA-MUTATED AND RAD3-RELATED HOMOLOG; ALTNAME: DNA REPAIR PROTEIN ATR; ALTNAME: RAD3-LIKE PROTEIN; SHORT=ATRAD3	6.20277	6.61765
PITG_02496	-1.12005	0.000584598	0.00345515	KETOHEXOKINASE; ALTNAME: HEPATIC FRUCTOKINASE	6.95494	15.1169
PITG_02497	-0.297117	0.001804	0.00778087	E3 UBIQUITIN-PROTEIN LIGASE SMURF1	28.7054	35.2699
PITG_02498	0.0722949	0.705377	0.781642	IRON-SULFUR CLUSTER ASSEMBLY ENZYME NIFU HOMOLOG ;IRON-SULFUR CLUSTER ASSEMBLY ENZYME NIFU HOMOLOG	221.303	210.486
PITG_02499	-0.585877	0.000275874	0.00202068	PUTATIVE LIPASE C4A8.10	13.096	19.6564
PITG_02500	-0.0743394	0.642189	0.729946	KETOHEXOKINASE	55.5034	58.4384
PITG_02501	-1.34856	0.214661	0.314722	RING ZINC FINGER PROTEIN ;E3 UBIQUITIN-PROTEIN LIGASE RNF115	15.7795	40.1838
PITG_02502	-0.376679	0.000378587	0.00250549	CHAPERONIN ;T-COMPLEX PROTEIN 1 SUBUNIT ZETA	127.474	165.505
PITG_02503	-0.304324	4.04001e-06	0.000139266	FAD SYNTHASE	8.46151	10.4486
PITG_02505	0.0172403	0.942975	0.960728		1.96352	1.94019
PITG_02506	0.240339	0.00298561	0.0113123		62.318	52.755
PITG_02507	0.212399	0.234129	0.336609		19.3937	16.7388
PITG_02509	-0.168947	0.64031	0.72843		1.89696	2.13263
PITG_02510	0.00674568	0.98412	0.989734		71.9681	71.6324
PITG_02515	0.0901972	0.717684	0.792456	LEUCINE ZIPPER-EF-HAND CONTAINING TRANSMEMBRANE PROTEIN ;LETM1 AND EF-HAND DOMAIN-CONTAINING PROTEIN ANON-60DA, MITOCHONDRIAL	57.2868	53.8149
PITG_02516	-0.357842	0.00368257	0.0133192	PROTEIN TRPH	16.9316	21.698
PITG_02520	-0.226911	0.00586398	0.0189767	KELCH REPEAT DOMAIN	19.6401	22.9854
PITG_02521	2.87469	8.87523e-09	4.23951e-06		43.5007	5.93099
PITG_02522	1.13306	7.83271e-05	0.000860119	KELCH REPEAT DOMAIN	3.9819	1.81554
PITG_02524	0.212537	0.308091	0.417602		17.4929	15.0967
PITG_02525	0.186524	0.0858691	0.153604		26.4816	23.2699
PITG_02526	0.102788	0.612232	0.703186	CYTOPLASMIC DYNEIN 1 HEAVY CHAIN 1	33.5264	31.2208
PITG_02527	0.136231	0.183282	0.27781	HISTONE H2A.Z	92.1006	83.8017
PITG_02528	0.0844622	0.807488	0.86277	PROTEIN MJ1136	13.8151	13.0295
PITG_02529	-0.102267	0.317374	0.427136	SERINE/THREONINE-PROTEIN KINASE DDB_G0267514-RELATED	16.094	17.2762
PITG_02530	0.156395	0.0784591	0.142809	3-HYDROXYISOBUTYRATE DEHYDROGENASE, MITOCHONDRIAL	10.6832	9.58561
PITG_02531	-0.345752	0.0138801	0.0370034	TBC1 DOMAIN FAMILY MEMBER 9B	15.4032	19.5746
PITG_02532	-0.175527	0.0220839	0.0529911		10.9834	12.4044
PITG_02532b	-0.167388	0.0439402	0.0906804		295.043	331.34
PITG_02533	-0.114283	0.179998	0.274043		62.55	67.7065
PITG_02536	-0.0975631	0.764943	0.829894	U3 SMALL NUCLEOLAR RNA-ASSOCIATED PROTEIN 18 HOMOLOG	9.72666	10.4072
PITG_02537	0.417922	5.12656e-05	0.000654897		125.993	94.3063
PITG_02540	-0.624903	7.51708e-06	0.000199486	CLEAVAGE AND POLYADENYLATION SPECIFICITY FACTOR ;INTEGRATOR COMPLEX SUBUNIT 9	15.1872	23.4202
PITG_02545	1.58853	0.000118631	0.00113822	PECTINESTERASE; SHORT=PE; ALTNAME: PECTIN METHYLESTERASE	16.4096	5.45636
PITG_02546	-0.0900615	0.174605	0.267477	UBIQUITIN CARBOXYL-TERMINAL HYDROLASE 5; ALTNAME: DEUBIQUITINATING ENZYME 5; ALTNAME: ISOPEPTIDASE T; ALTNAME: UBIQUITIN THIOESTERASE 5; ALTNAME: UBIQUITIN-SPECIFIC-PROCESSING PROTEASE 5	42.0707	44.7807
PITG_02547	-0.241226	0.220957	0.321857	TRANSCRIPTION INITIATION FACTOR TFIID SUBUNIT 1-RELATED	14.9816	17.7082
PITG_02548	-0.221423	0.116692	0.195534		1.93812	2.25963
PITG_02549	-0.186659	0.156812	0.245863		1.78155	2.02763
PITG_02550	0.0157586	0.94314	0.960739		2.92823	2.89642
PITG_02551	-0.0470138	0.656124	0.741281	CALCIUM BINDING PROTEIN	2.18776	2.26022
PITG_02552	-0.0816067	0.411093	0.521964		3.42348	3.62271
PITG_02553	0.425603	0.000399903	0.00260531		20.3036	15.1166
PITG_02555	0.0047745	0.953739	0.968133		32.3864	32.2794
PITG_02556	0.235827	0.011584	0.0319977	SUGAR TRANSPORTER ERD6-LIKE 8	14.0134	11.9001
PITG_02557	-0.283892	0.293637	0.402521	TRNA-DIHYDROURIDINE(47) SYNTHASE [NAD(P)(+)]-LIKE	7.7472	9.43202
PITG_02558	0.262172	0.141202	0.22642		3.99301	3.3295
PITG_02559	-0.0399418	0.700137	0.777446	GANGLIOSIDE INDUCED DIFFERENTIATION ASSOCIATED PROTEIN 2-RELATED ;GANGLIOSIDE INDUCED DIFFERENTIATION ASSOCIATED PROTEIN 2-RELATED	4.17102	4.28811
PITG_02560	0.290998	0.373213	0.483647	TRNA (CYTOSINE(34)-C(5))-METHYLTRANSFERASE	12.2502	10.0126
PITG_02561	-0.130462	0.232951	0.335312	C-MYC PROMOTER BINDING PROTEIN ;DENN DOMAIN-CONTAINING PROTEIN 4C	25.8963	28.3472
PITG_02561b	-0.002533	0.993864	0.995862		14.4105	14.4359
PITG_02562	0.0285338	0.804445	0.86058	F-BOX/LRR-REPEAT PROTEIN 14; ALTNAME: F-BOX AND LEUCINE-RICH REPEAT PROTEIN 14GI|122144674|SP|Q17R01|FXL14_BOVIN	22.9167	22.4679
PITG_02564	0.227032	0.0684224	0.128822	POLYMYOSITIS/SCLERODERMA AUTOANTIGEN-RELATED ;EXONUCLEASE 3'-5' DOMAIN-CONTAINING PROTEIN 1	16.6481	14.224
PITG_02565	-0.460688	0.274462	0.381355	SERINE/THREONINE-PROTEIN KINASE PLK ;SERINE/THREONINE-PROTEIN KINASE PLK	11.1493	15.3436
PITG_02566	-0.301324	0.14879	0.235734	CONDENSIN-2 COMPLEX SUBUNIT G2	6.57696	8.10463
PITG_02567	-0.254372	0.0233796	0.0552576	CHAPERONIN ;CHAPERONIN	156.228	186.351
PITG_02568	0.0355196	0.858072	0.900275	LEUCINE-RICH REPEAT-CONTAINING PROTEIN 23; ALTNAME: LEUCINE-RICH PROTEIN B7	9.59948	9.36603
PITG_02569	0.0615288	0.643128	0.730807	RAS-RELATED PROTEIN RAB-11B	7.79311	7.46774
PITG_02572	0.506492	0.00274115	0.0106054	PROBABLE MEMBRANE PROTEIN DUF221-RELATED ;PHOSPHATE METABOLISM PROTEIN 7	21.5945	15.201
PITG_02574	0.249859	0.0164997	0.0421475	PHOSPHATIDYLINOSITOL 4-PHOSPHATE 5-KINASE 1; SHORT=ATPIP5K1; ALTNAME: 1-PHOSPHATIDYLINOSITOL 4-PHOSPHATE KINASE 1; ALTNAME: DIPHOSPHOINOSITIDE KINASE 1; ALTNAME: PTDINS(4)P-5-KINASE 1	18.4254	15.4954
PITG_02575	0.148873	0.20177	0.300226	TREHALOSE-6-PHOSPHATE SYNTHASE ;ALPHA,ALPHA-TREHALOSE-PHOSPHATE SYNTHASE [UDP-FORMING] 5	29.2477	26.3801
PITG_02576	-0.293416	0.0729947	0.135372	PROTEIN PHOSPHATASE 2C	13.0228	15.96
PITG_02577	-0.153291	0.227881	0.329647		41.2411	45.8644
PITG_02578	0.303228	0.0826071	0.148884	RIBOSOMAL PROTEIN L15	1877.01	1521.2
PITG_02579	0.376383	0.00362928	0.0131692	ENOYL-COA HYDRATASE DOMAIN-CONTAINING PROTEIN 2, MITOCHONDRIAL	91.7758	70.701
PITG_02580	0.309308	2.18262e-05	0.000390045	EUKARYOTIC TRANSLATION INITIATION FACTOR 4E RELATED	92.4628	74.6202
PITG_02581	-0.35335	0.00028838	0.00208266	E3 UBIQUITIN-PROTEIN LIGASE NEDD-4	13.5189	17.2707
PITG_02582	0.886487	1.76584e-05	0.000338854	EXTENDED SYNAPTOTAGMIN-RELATED ;EXTENDED SYNAPTOTAGMIN-RELATED	114.568	61.973
PITG_02583	0.71066	0.00116302	0.00562785	WD-40 REPEAT PROTEIN ;WD REPEAT-CONTAINING PROTEIN 66	2.55197	1.55936
PITG_02585	0.606708	4.88665e-05	0.000635169	RETINOL DEHYDROGENASE 8	10.9531	7.19282
PITG_02586	0.0961649	0.647437	0.734103	SH3 DOMAIN-CONTAINING YSC84-LIKE PROTEIN 1	82.2594	76.955
PITG_02587	0.522526	0.0444057	0.0914436		10.4326	7.26269
PITG_02588	-0.0752293	0.666175	0.749377		14.6548	15.4393
PITG_02589	-0.0836259	0.634231	0.722994	KELCH REPEAT DOMAIN ;LEUCINE-ZIPPER-LIKE TRANSCRIPTIONAL REGULATOR 1	4.43159	4.69606
PITG_02591	0.131369	0.0625548	0.11973	UPSTREAM ACTIVATION FACTOR SUBUNIT SPP27; ALTNAME: UPSTREAM ACTIVATION FACTOR 27 KDA SUBUNIT; SHORT=P27; ALTNAME: UPSTREAM ACTIVATION FACTOR 30 KDA SUBUNIT; SHORT=P30; ALTNAME: UPSTREAM ACTIVATION FACTOR SUBUNIT UAF30	59.366	54.199
PITG_02594	-0.174941	0.0250225	0.0582147		247.63	279.554
PITG_02594b	-0.243553	0.0527859	0.104796		356.195	421.701
PITG_02595	-0.203482	0.0716116	0.133325		3.32429	3.82784
PITG_02596	-0.940847	0.000257505	0.00191767	DC12-RELATED ;EMBRYONIC STEM CELL-SPECIFIC 5-HYDROXYMETHYLCYTOSINE-BINDING PROTEIN	15.6156	29.9766
PITG_02597	-0.298807	0.000579713	0.00343234	DNAJ HOMOLOG SUBFAMILY B MEMBER 14	27.179	33.4336
PITG_02598	0.112402	0.0267383	0.0613211		63.1199	58.3888
PITG_02599	0.295965	0.000303515	0.00215245		105.105	85.6112
PITG_02600	-0.427899	0.0316909	0.0702929		79.5604	107.03
PITG_02607	-0.0100044	0.939177	0.957869	PEROXISOMAL MULTIFUNCTIONAL ENZYME TYPE 2; SHORT=MFE-2; ALTNAME: 17-BETA-HYDROXYSTEROID DEHYDROGENASE 4; SHORT=17-BETA-HSD 4; ALTNAME: D-BIFUNCTIONAL PROTEIN; SHORT=DBP; ALTNAME: MULTIFUNCTIONAL PROTEIN 2; SHORT=MPF-2; CONTAINS:	238.727	240.389
PITG_02608	0.26198	0.0233249	0.0551672	WD-REPEAT PROTEIN INTERACTING WITH PHOSPHOINOSIDES WIPI -RELATED	22.8008	19.0145
PITG_02613	-1.11787	0.0586711	0.113943		1.34546	2.91998
PITG_02614	-0.249646	0.504314	0.609157		16.8137	19.9901
PITG_02615	0.167394	0.0287441	0.0649742	PROTEIN AT1G32220, CHLOROPLASTIC	42.2396	37.6123
PITG_02616	0.0562496	0.833675	0.882567	CALCIUM BINDING PROTEIN	9.72243	9.35066
PITG_02617	0.747831	0.000345418	0.00234993	B9 DOMAIN-CONTAINING PROTEIN 1	3.50796	2.08899
PITG_02618	0.593181	0.0378953	0.0809276		1.74886	1.15929
PITG_02620	-0.0446048	0.598413	0.690896	ANKYRIN REPEAT AND PROTEIN KINASE DOMAIN-CONTAINING PROTEIN ;ANKYRIN REPEAT AND PROTEIN KINASE DOMAIN-CONTAINING PROTEIN	17.6397	18.1936
PITG_02621	-0.0517488	0.893361	0.92604	CTP SYNTHASE; ALTNAME: CTP SYNTHETASE; ALTNAME: UTP--AMMONIA LIGASE	28.2011	29.231
PITG_02622	0.212663	0.34644	0.457437	CCT MOTIF FAMILY PROTEIN	3.30005	2.84776
PITG_02623	0.143305	0.115339	0.193802	ASPARTYL PROTEASE FAMILY PROTEIN-RELATED	22.1844	20.0867
PITG_02624	-0.119469	0.227461	0.329182	ASPARTYL PROTEASE FAMILY PROTEIN-RELATED	13.9934	15.2015
PITG_02625	0.22746	0.27074	0.377281	ANKYRIN REPEAT PROTEIN	18.6966	15.9695
PITG_02626	-0.199031	0.0611468	0.117539	XENOTROPIC AND POLYTROPIC RETROVIRUS RECEPTOR 1-RELATED	26.9104	30.8911
PITG_02627	0.146321	0.00206868	0.00864314	VESICLE-ASSOCIATED MEMBRANE PROTEIN/SYNAPTOBREVIN-BINDING PROTEIN; ALTNAME: VAP-33	110.373	99.7273
PITG_02628	0.447742	2.27795e-05	0.000399313		57.378	42.069
PITG_02629	0.750988	0.0557424	0.109319	28 KDA RIBONUCLEOPROTEIN, CHLOROPLASTIC; SHORT=28RNP	75.4565	44.8359
PITG_02633	-0.266289	0.0698637	0.130843		3.8923	4.68131
PITG_02634	0.880947	0.00731605	0.0224984	STEROIDOGENIC ACUTE REGULATORY PROTEIN STAR	64.7256	35.1467
PITG_02635	-0.257494	0.00605462	0.0194508	VESICLE-ASSOCIATED MEMBRANE PROTEIN-ASSOCIATED PROTEIN B/C	9.65579	11.5425
PITG_02636	-0.40975	0.00119088	0.00572919	PEROXISOMAL FARNESYLATED PROTEIN	26.6308	35.3778
PITG_02637	-0.395886	0.00103997	0.00519142	TUMOR SUPPRESSOR P53-BINDING PROTEIN 1 ;TUMOR SUPPRESSOR P53-BINDING PROTEIN 1	17.7952	23.414
PITG_02640	0.0629486	0.54717	0.645988		18.7827	17.9808
PITG_02641	-0.661233	0.04859	0.098364		1.22483	1.93699
PITG_02642	0.300342	0.00926813	0.0269892	[PYRUVATE DEHYDROGENASE (ACETYL-TRANSFERRING)] KINASE, MITOCHONDRIAL	67.5958	54.8918
PITG_02643	-0.0748208	0.397171	0.508379	ANKYRIN REPEAT PROTEIN ;ANKYRIN REPEAT PROTEIN	6.58829	6.93898
PITG_02644	0.202442	0.0611452	0.117539	PHOSPHATIDYLINOSITOL:CERAMIDE INOSITOLPHOSPHOTRANSFERASE 1-RELATED	19.451	16.9044
PITG_02646	0.443927	0.00432223	0.0150429	RING FINGER AND CHY ZINC FINGER DOMAIN-CONTAINING PROTEIN 1	2.22931	1.63884
PITG_02647	-0.0156453	0.871355	0.909645	POLYGLUTAMINE BINDING PROTEIN 1/MARVEL MEMBRANE-ASSOCIATING DOMAIN CONTAINING 3 ;POLYGLUTAMINE-BINDING PROTEIN 1	9.68676	9.79238
PITG_02651	-0.197392	0.430585	0.540961	SODIUM/GLUCOSE COTRANSPORTER 5	20.6389	23.6651
PITG_02652	-0.198974	0.304357	0.413738		14.2549	16.3629
PITG_02654	1.2729	0.00176893	0.00765755	OVARIAN CANCER GENE-2 PROTEIN-RELATED ;OVARIAN CANCER-ASSOCIATED GENE 2 PROTEIN	17.1845	7.11141
PITG_02655	0.399757	0.0087035	0.0257145	OVARIAN CANCER GENE-2 PROTEIN-RELATED ;OVARIAN CANCER-ASSOCIATED GENE 2 PROTEIN	18.8384	14.2793
PITG_02657	-1.61224	0.00245059	0.00976365		20.5426	62.8042
PITG_02658	-1.59697	0.00226071	0.0092242		29.9301	90.5406
PITG_02659	-0.439725	0.00573251	0.0186732	OVARIAN CANCER GENE-2 PROTEIN-RELATED ;OVARIAN CANCER-ASSOCIATED GENE 2 PROTEIN	22.4352	30.4299
PITG_02660	0.104006	0.25911	0.364646		60.3042	56.1098
PITG_02661	-0.0312817	0.559819	0.657498		40.6636	41.5549
PITG_02662	-0.00921394	0.879227	0.915861	PROTEIN C7ORF21 ;PROTEIN C7ORF21	125.598	126.403
PITG_02663	0.255018	0.000845072	0.00448732	PYRUVOYL TETRAHYDROBIOPTERIN SYNTHASE ;6-PYRUVOYL TETRAHYDROBIOPTERIN SYNTHASE	25.8478	21.6599
PITG_02664	0.326172	0.00277997	0.0107215	ATP-DEPENDENT RNA HELICASE DDX5-RELATED	141.603	112.95
PITG_02665	0.352869	0.000683441	0.00385535	INWARD RECTIFIER POTASSIUM CHANNEL	48.9369	38.3188
PITG_02666	0.320349	0.026496	0.0609745	PROBABLE SERINE/THREONINE-PROTEIN KINASE DDB_G0272282	38.2188	30.6085
PITG_02667	-0.251189	0.539313	0.639223		25.0171	29.775
PITG_02669	-0.812381	0.0148575	0.0389416		3.44336	6.0469
PITG_02670	0.211909	0.0471315	0.0958898	COILED-COIL DOMAIN-CONTAINING PROTEIN 124-A	19.5577	16.886
PITG_02671	-0.0109506	0.957038	0.970682	CAMP-DEPENDENT PROTEIN KINASE REGULATORY CHAIN ;CAMP-DEPENDENT PROTEIN KINASE TYPE I-ALPHA REGULATORY SUBUNIT	32.9526	33.2037
PITG_02672	0.0611867	0.472721	0.580059	ATP-DEPENDENT PROTEASE SUBUNIT HSLV	88.3622	84.693
PITG_02673	-0.0698277	0.220357	0.321228	;TRAFFICKING PROTEIN PARTICLE COMPLEX SUBUNIT 13	5.64864	5.92877
PITG_02674	-0.00858264	0.964864	0.97662		2.51123	2.52621
PITG_02676	-0.32166	0.0760807	0.139643		7.82008	9.77329
PITG_02677	-0.158757	0.00806726	0.0242744	ATP-DEPENDENT RNA HELICASE DDX59-RELATED	4.23457	4.72716
PITG_02678	-0.439271	0.0130943	0.0352883	ANKYRIN REPEAT DOMAIN-CONTAINING PROTEIN 39	36.906	50.0415
PITG_02679	-0.0447445	0.764827	0.82985	CGI-141-RELATED/LIPASE CONTAINING PROTEIN ;CGI-141-RELATED/LIPASE CONTAINING PROTEIN	15.2451	15.7253
PITG_02680	0.637604	0.00267198	0.0103919		6.29373	4.04548
PITG_02683	0.0195022	0.820816	0.872483	SPHINGOMYELIN PHOSPHODIESTERASE ;SPHINGOMYELINASE PHOSPHODIESTERASE D	44.321	43.7259
PITG_02684	0.0476185	0.0613032	0.117806	PEPTIDYL-TRNA HYDROLASE 2 ;PEPTIDYL-TRNA HYDROLASE 2	69.0242	66.7831
PITG_02685	0.290219	0.187527	0.283058		77.7866	63.6122
PITG_02687	1.04647	0.0150201	0.0392448		347.893	168.433
PITG_02693	0.0747944	0.44915	0.558514	SPHINGOMYELIN PHOSPHODIESTERASE ;SPHINGOMYELINASE PHOSPHODIESTERASE D	4.30305	4.08564
PITG_02694	-0.0444879	0.883768	0.919303	60S RIBOSOMAL PROTEIN L23AGI|51338637|SP|P62750|RL23A_HUMAN	1664.88	1717.02
PITG_02695	-0.141042	0.000396612	0.00258765	STRIATIN ;CONNECTOR OF KINASE TO AP-1, ISOFORM E	45.8113	50.5162
PITG_02696	-0.159532	0.255334	0.360455	PUTATIVE VACUOLAR PROTEIN SORTING-ASSOCIATED PROTEIN 13A	14.3713	16.0516
PITG_02697	-0.0944058	0.579601	0.674472	ATP-BINDING CASSETTE SUB-FAMILY B MEMBER 6, MITOCHONDRIAL	19.6257	20.9529
PITG_02698	0.0712659	0.474509	0.581719		13.8084	13.1428
PITG_02706	0.021015	0.860707	0.902211		154.63	152.394
PITG_02707	-0.0877444	0.582791	0.677399	CHYMOTRYPSINOGEN 2; CONTAINS:	11.0647	11.7586
PITG_02708	0.0665108	0.809895	0.86472	MITE ALLERGEN DER P 3; ALTNAME: ALLERGEN DER P III; ALTNAME: ALLERGEN=DER P 3	10.6966	10.2146
PITG_02710	-1.27219	0.0304371	0.0679966	TRYPSIN-1; ALTNAME: ANTRYP1	3.40837	8.23219
PITG_02711	-0.0557486	0.192981	0.289668	PROTEASE M3 THIMET OLIGOPEPTIDASE-RELATED ;OLIGOPEPTIDASE A	15.8134	16.4364
PITG_02712	-0.656745	0.00309809	0.0116411	GLUCOSE-INDUCED DEGRADATION PROTEIN 8 HOMOLOG	47.9796	75.6408
PITG_02715	0.309823	0.0419167	0.0873969	F-BOX AND WD40 DOMAIN PROTEIN ;F-BOX AND WD40 DOMAIN PROTEIN	4.31327	3.47969
PITG_02716	0.0312365	0.690323	0.768718		10.1923	9.97395
PITG_02717	-0.0625516	0.513661	0.617381		15.1725	15.8449
PITG_02718	0.0947397	0.136583	0.220602	CAMP-REGULATED PHOSPHOPROTEIN 21 RELATED R3H DOMAIN CONTAINING PROTEIN ;CAMP-REGULATED PHOSPHOPROTEIN 21 RELATED R3H DOMAIN CONTAINING PROTEIN	23.1034	21.635
PITG_02719	-0.246184	0.400844	0.511574		21.4977	25.4977
PITG_02720	-0.379592	0.000735966	0.00405418		18.7105	24.3419
PITG_02721	0.547175	0.0388824	0.0825216	TUBULIN POLYGLUTAMYLASE TTLL9-RELATED	3.52173	2.41012
PITG_02722	-0.217606	0.110177	0.186959	NUDC DOMAIN-CONTAINING PROTEIN 2	40.3868	46.9619
PITG_02723	0.179326	0.154869	0.243404	RING FINGER-CONTAINING PROTEIN RING FINGER-CONTAINING PROTEIN	9.75839	8.61778
PITG_02724	0.151539	0.0245665	0.0573934	CULLIN-4, ISOFORM A	61.4596	55.3314
PITG_02725	0.174253	0.0470087	0.0956989	WD REPEAT-CONTAINING PROTEIN 46	36.799	32.6123
PITG_02728	-0.0205432	0.896225	0.928357	PROTEIN R01H10.7	21.7063	22.0176
PITG_02729	-0.0592444	0.359204	0.470277	CHROMOBOX PROTEIN HOMOLOG 5	45.1007	46.9913
PITG_02730	-0.00165115	0.975352	0.983409	NUCLEAR PORE COMPLEX PROTEIN NUP133	24.2288	24.2565
PITG_02731	-0.0335341	0.709588	0.785333		10.9948	11.2534
PITG_02732	-0.362905	0.108846	0.185148		32.1457	41.3398
PITG_02733	-0.236162	0.248676	0.353176		20.6633	24.3384
PITG_02736	0.0332527	0.502605	0.607477	U2 SMALL NUCLEAR RIBONUCLEOPROTEIN A ;U2 SMALL NUCLEAR RIBONUCLEOPROTEIN A	34.7324	33.9411
PITG_02737	0.187359	0.410255	0.521196	CT120 PROTEIN ;BCDNA.GH12326	11.5365	10.1315
PITG_02738	0.499038	0.0321343	0.0711466		16.5766	11.7292
PITG_02739	0.44516	0.0136583	0.0364984	KELCH REPEAT DOMAIN ;KELCH REPEAT DOMAIN	22.0475	16.1939
PITG_02740	0.516475	0.000902503	0.0047042	ACETOLACTATE SYNTHASE CATALYTIC SUBUNIT, MITOCHONDRIAL	74.2103	51.8787
PITG_02741	-0.218852	0.370927	0.481768	GLUTAREDOXIN	52.8909	61.5548
PITG_02744	-0.0862765	0.2808	0.388196	N-ALPHA-ACETYLTRANSFERASE 35, NATC AUXILIARY SUBUNIT	12.9604	13.7592
PITG_02745	0.0739495	0.215026	0.315106	CASEIN KINASE II BETA CHAIN ;CASEIN KINASE II SUBUNIT BETA	108.262	102.853
PITG_02748	0.292692	0.291244	0.399855		7.21305	5.88857
PITG_02749	0.128541	0.372076	0.482688	UREASE ACCESSORY PROTEIN URED	7.47883	6.84131
PITG_02750	0.518301	0.00569754	0.0185956	ATP-NADH KINASE YEF1-RELATED	41.9412	29.2831
PITG_02751	0.440976	0.0037114	0.0133909		20.0954	14.803
PITG_02752	-0.151829	0.658469	0.742958	NOP2 YEAST -RELATED NOL1/NOP2/FMU SUN DOMAIN-CONTAINING ;RIBOSOMAL RNA METHYLTRANSFERASE NOP2-RELATED	26.711	29.6753
PITG_02753	-0.412903	0.0489633	0.0988951	DNA POLYMERASE CATALYTIC SUBUNIT ;DNA POLYMERASE ZETA CATALYTIC SUBUNIT	14.7983	19.7018
PITG_02754	0.12831	0.00788046	0.0238518	AP-4 COMPLEX ACCESSORY SUBUNIT TEPSIN; ALTNAME: ENTH DOMAIN-CONTAINING PROTEIN 2; ALTNAME: TETRA-EPSIN	39.4575	36.0998
PITG_02755	-1.06561	0.00259336	0.01019	STRUCTURAL MAINTENANCE OF CHROMOSOMES 5,6 SMC5, SMC6 ;STRUCTURAL MAINTENANCE OF CHROMOSOMES PROTEIN 5	43.9812	92.0547
PITG_02756	0.0968867	0.297256	0.406316	RIBONUCLEASE Z	9.75129	9.11793
PITG_02757	0.12706	0.254009	0.359054	PYRUVATE KINASE ;PYRUVATE KINASE	9.41283	8.61929
PITG_02758	0.712128	0.000560629	0.00334005		12.3395	7.53224
PITG_02762	-0.393652	0.0215005	0.0518643	RAC-ALPHA SERINE/THREONINE-PROTEIN KINASE; ALTNAME: PROTEIN KINASE B; SHORT=PKB; ALTNAME: PROTEIN KINASE B ALPHA; SHORT=PKB ALPHA; ALTNAME: PROTO-ONCOGENE C-AKT; ALTNAME: RAC-PK-ALPHA	34.9522	45.9172
PITG_02763	0.968457	0.000283725	0.00205905	VOLTAGE AND LIGAND GATED POTASSIUM CHANNEL	2.4965	1.27584
PITG_02764	-0.138495	0.273656	0.380433		10.4009	11.4488
PITG_02765	0.534247	0.0121281	0.033125	GLUTAMATE RACEMASE ;GLUTAMATE RACEMASE	4.53001	3.12806
PITG_02766	0.233703	0.0203866	0.0496759	ADP RIBOSYLATION FACTOR-RELATED ;ADP-RIBOSYLATION FACTOR-RELATED	5.24272	4.45866
PITG_02767	0.333663	0.0734794	0.136026	CYSTEINE DIOXYGENASE ;CYSTEINE DIOXYGENASE	17.9618	14.253
PITG_02768	0.381421	0.0124285	0.0338199	CYCLIC NUCLEOTIDE PHOSPHODIESTERASE ;CYCLIC NUCLEOTIDE PHOSPHODIESTERASE	5.75486	4.41789
PITG_02769	-0.00450583	0.91582	0.942477	DNAJ HOMOLOG SUBFAMILY B MEMBER 3	30.0317	30.1256
PITG_02770	0.269081	0.0178069	0.0447514	ACID PHOSPHATASE RELATED ;METALLOPHOSPHOESTERASE DOMAIN-CONTAINING PROTEIN	11.8401	9.82546
PITG_02771	-0.555416	0.0273879	0.0625002		2.87217	4.22092
PITG_02771b	-0.596414	0.068561	0.128992		3.65128	5.52057
PITG_02772	0.595432	0.00622719	0.0199017		13.1727	8.71832
PITG_02774	0.287623	0.117642	0.196803	MULTIPLE INOSITOL POLYPHOSPHATE PHOSPHATASE 1	9.29875	7.61801
PITG_02774b	-0.370931	0.150285	0.237539		9.41574	12.1763
PITG_02774c	0.616342	0.112928	0.190636		32.8941	21.4576
PITG_02775	-0.214219	0.0675329	0.127497	LD41384P	11.9831	13.9013
PITG_02776	0.655888	0.000255955	0.00191358	MULTIPLE INOSITOL POLYPHOSPHATE PHOSPHATASE 1	2.36403	1.50041
PITG_02778	0.0893608	0.453713	0.562619	;WD REPEAT-CONTAINING PROTEIN 96	5.0226	4.72094
PITG_02780	0.287806	0.107835	0.183825	NUCLEOLAR PRE-RIBOSOMAL-ASSOCIATED PROTEIN 1	9.91033	8.11801
PITG_02781	0.199535	0.329379	0.439314		8.46708	7.3734
PITG_02782	0.370025	0.00210941	0.00875919	ASPARTOACYLASE ;ASPARTOACYLASE	17.3026	13.3882
PITG_02783	-0.179187	0.035342	0.0766547	MULTIPLE INOSITOL POLYPHOSPHATE PHOSPHATASE 1	23.502	26.6101
PITG_02784	-0.00835106	0.944506	0.961544	DYNEIN ASSEMBLY FACTOR 1, AXONEMAL; ALTNAME: LEUCINE-RICH REPEAT-CONTAINING PROTEIN 50	16.6537	16.7503
PITG_02785	-0.680556	3.34769e-06	0.000122004	FRUCTOSE-BISPHOSPHATE ALDOLASE	356.466	571.329
PITG_02786	-0.263775	0.0594078	0.11499	FRUCTOSE-BISPHOSPHATE ALDOLASE	294.869	354.025
PITG_02787	-0.183114	0.0389264	0.0825708	SH3 DOMAIN-CONTAINING YSC84-LIKE PROTEIN 1	15.7989	17.937
PITG_02788	0.302246	0.10929	0.185726	CALCIUM BINDING PROTEIN	8.50336	6.89613
PITG_02789	0.0414744	0.571223	0.667433	E3 UBIQUITIN-PROTEIN LIGASE RAD18 ;E3 UBIQUITIN-PROTEIN LIGASE RAD18	17.7542	17.2511
PITG_02790	-0.0241366	0.864228	0.904579		15.7509	16.0166
PITG_02791	0.872797	3.61009e-05	0.000527128		27.2173	14.863
PITG_02792	0.0339248	0.613603	0.704277	;2-AMINOETHANETHIOL DIOXYGENASE	33.298	32.5242
PITG_02793	0.122166	0.306294	0.415991	;PROTEIN Y45F10A.7, ISOFORM A	32.0847	29.4796
PITG_02794	0.279173	0.00812467	0.0244197	PAP-ASSOCIATED DOMAIN-CONTAINING PROTEIN 5; ALTNAME: TOPOISOMERASE-RELATED FUNCTION PROTEIN 4-2; SHORT=TRF4-2	10.2636	8.45783
PITG_02795	1.15717	0.000193304	0.00158324		8.62536	3.86753
PITG_02796	-0.397005	0.121226	0.201274	MYOSIN ;MYOSIN-14-RELATED	15.2366	20.0631
PITG_02797	-0.0691819	0.71173	0.787247	DUAL-SPECIFICITY RNA METHYLTRANSFERASE RLMN 1; ALTNAME: 23S RRNA (ADENINE(2503)-C(2))-METHYLTRANSFERASE 1; ALTNAME: 23S RRNA M2A2503 METHYLTRANSFERASE 1; ALTNAME: RIBOSOMAL RNA LARGE SUBUNIT METHYLTRANSFERASE N 1; ALTNAME: TRNA (ADENINE(37)-C(2))-METHYLTRANSFERASE 1; ALTNAME: TRNA M2A37 METHYLTRANSFERASE 1	18.3459	19.2471
PITG_02798	-0.0832867	0.6888	0.76766	23S RRNA METHYLTRANSFERASE	24.7929	26.2663
PITG_02799	0.0975408	0.589168	0.68309	U2 SMALL NUCLEAR RIBONUCLEOPROTEIN A ;U2 SMALL NUCLEAR RIBONUCLEOPROTEIN A'	10.4955	9.80936
PITG_02802	-0.521029	0.036674	0.0788609	STOMATIN-LIKE PROTEIN 2, MITOCHONDRIAL	67.6232	97.0379
PITG_02805	-0.179112	0.0407152	0.0855632	DNA MISMATCH REPAIR MUTS RELATED PROTEINS DNA BINDING PROTEIN;NUCLEIC ACID BINDING;DNA MISMATCH REPAIR PROTEIN MSH2	13.417	15.1906
PITG_02806	0.0909467	0.0517557	0.103272		11.3625	10.6683
PITG_02807	0.547528	0.00078084	0.0042437		12.9327	8.84846
PITG_02808	0.270588	0.215833	0.316116	SMALL SUBUNIT PROCESSOME COMPONENT 20 HOMOLOG	9.60579	7.96303
PITG_02809	0.530962	0.00381414	0.013662	ABNORMAL SPINDLE-LIKE MICROCEPHALY-ASSOCIATED PROTEIN; ALTNAME: ABNORMAL SPINDLE PROTEIN HOMOLOG; SHORT=ASP HOMOLOG	2.52306	1.74619
PITG_02810	-0.311461	0.00416024	0.0146007	CELL DIVISION CYCLE 16,23,27 ;CELL DIVISION CYCLE PROTEIN 16 HOMOLOG	5.9063	7.3295
PITG_02811	-4.48498	5.47628e-07	4.33404e-05	SULFATE TRANSPORTER	0.885807	19.8359
PITG_02812	-0.506129	0.0308625	0.0687748	TYPE I INOSITOL 3,4-BISPHOSPHATE 4-PHOSPHATASE; ALTNAME: INOSITOL POLYPHOSPHATE 4-PHOSPHATASE TYPE I	7.81079	11.0931
PITG_02813	-0.062943	0.353112	0.46453	ER MEMBRANE PROTEIN COMPLEX SUBUNIT 4; ALTNAME: TRANSMEMBRANE PROTEIN 85	57.0279	59.571
PITG_02814	1.6039	0.00025499	0.00190884		21.3935	7.03816
PITG_02818	-0.835845	0.000629035	0.00363366	EF-HAND CALCIUM-BINDING DOMAIN CONTAINING PROTEIN	3.29545	5.88206
PITG_02819	0.0860647	0.864743	0.90488		2.70441	2.54779
PITG_02820	-0.587468	0.0016442	0.0072891	PHOSPHATASE WITH HOMOLOGY TO TENSIN	9.25349	13.9044
PITG_02821	0.231839	0.144258	0.230136	LEGUMAIN	60.6429	51.6404
PITG_02822	0.136391	0.353265	0.464616	ANKYRIN REPEAT PROTEIN ;ANKYRIN REPEAT PROTEIN	42.1192	38.3197
PITG_02823	-0.272852	0.0115644	0.0319546		8.19152	9.89694
PITG_02824	0.403277	3.7622e-05	0.000541069	SULFATE TRANSPORTER	14.5477	11.0001
PITG_02826	-0.104873	0.160952	0.251077	PUTATIVE ATP-DEPENDENT HELICASE HRQ1; ALTNAME: HOMOLOGOUS TO RECQ PROTEIN 1	8.71462	9.3717
PITG_02827	-0.190991	0.0330117	0.0728071	RAS-RELATED GTP-BINDING PROTEIN D; SHORT=RAG D; SHORT=RAGD	65.2731	74.5124
PITG_02830	0.298131	0.34377	0.45452		4.76164	3.87267
PITG_02831	0.139925	0.609141	0.700298	SULFATE TRANSPORTER	2.45031	2.22382
PITG_02832	0.149743	0.321349	0.431242	SULFATE TRANSPORTER	3.91155	3.52592
PITG_02839	0.0492178	0.864761	0.90488	ATP-DEPENDENT RNA HELICASE DDX47-RELATED	22.2778	21.5306
PITG_02840	-0.0117501	0.889047	0.923383	FIZZY-RELATED PROTEIN HOMOLOG	11.31	11.4025
[truncated: 11,010 more rows]
